# Supplementary material for: Bis(2-nitro­phen­yl)methane
Source: Acta Crystallogr Sect E Struct Rep Online. 2014 Jul 5;70(Pt 8):o859. doi: 10.1107/S1600536814015438 (PMC4158535; doi:10.1107/S1600536814015438)
Supplement: Supplementary file 1 [file e-70-0o859-sup1.cif]

##############################################################################
#                                                                            #
# This CIF contains the data in a paper accepted for publication in          #
# Acta Crystallographica Section E. It conforms to the requirements of       #
# Notes for Authors for Acta Crystallographica Section E, and has been       #
# peer reviewed under the auspices of the IUCr Commission on Journals.       #
#                                                                            #
# Full details of the Crystallographic Information File format               #
# are given in the paper "The Crystallographic Information File (CIF):       #
# a New Standard Archive File for Crystallography" by S. R. Hall, F. H.      #
# Allen and I. D. Brown [Acta Cryst. (1991), A47, 655-685].                  #
#                                                                            #
# The current version of the core CIF dictionary is obtainable from          #
# ftp://ftp.iucr.org/pub/cif_core.dic.                                       #
#                                                                            #
# Software is freely available for graphical display of the structure(s)     #
# in this CIF. For information consult the CIF software page                 #
# http://www.iucr.org/resources/cif/software.                                #
#                                                                            #
# This file may be used for bona fide research purposes within the           #
# scientific community so long as proper attribution is given to the journal # 
# article from which it was obtained.                                        #
#                                                                            #
##############################################################################
data_General
_audit_creation_method     'by CrystalStructure 4.0'
_journal_date_recd_electronic     2014-06-23
_journal_date_accepted     2014-07-02
_journal_name_full     'Acta Crystallographica, Section E'
_journal_year     2014
_journal_volume     70
_journal_issue      8
_journal_page_first     o859
_journal_page_last     o859
_journal_paper_category     QO
_journal_paper_doi     10.1107/S1600536814015438
_journal_coeditor_code     PK2528
_publ_contact_author_name     'Daron E Janzen'
_publ_contact_author_address
;Department of Chemistry and Biochemistry
St Catherine University
2004 Randolph Avenue
St Paul, MN 55105
USA
;
_publ_contact_author_email     dejanzen@stkate.edu
_publ_contact_author_fax     6516908657
_publ_contact_author_phone     6516906047
_publ_section_title
;
Bis(2-nitrophenyl)methane
;
_publ_section_title_footnote     .
loop_
    _publ_author_name
    _publ_author_address
    'Janzen, Daron E.'
;
Department of Chemistry and Biochemistry
St Catherine University
2004 Randolph Avenue
St Paul, MN 55105
USA
;
    'Crepeau, Laura E.'
;
Department of Chemistry and Biochemistry
St Catherine University
2004 Randolph Avenue
St Paul, MN 55105
USA
;
    'Hageseth, Benjamin D.'
;
Department of Chemistry and Biochemistry
St Catherine University
2004 Randolph Avenue
St Paul, MN 55105
USA
;
    'Wollack, James W.'
;
Department of Chemistry and Biochemistry
St Catherine University
2004 Randolph Avenue
St Paul, MN 55105
USA
;
data_I
_database_code_depnum_ccdc_archive 'CCDC 1011567'
_chemical_name_systematic
;
Bis(2-nitrophenyl)methane
;
_chemical_formula_moiety     'C13 H10 N2 O4'
_chemical_formula_sum     'C13 H10 N2 O4'
_chemical_formula_iupac     'C13 H10 N2 O4'
_chemical_formula_weight     258.23
_chemical_melting_point     ?
_symmetry_cell_setting     triclinic
_symmetry_space_group_name_H-M     'P -1'
_symmetry_space_group_name_Hall     '-P 1'
loop_
    _symmetry_equiv_pos_site_id
    _symmetry_equiv_pos_as_xyz
    1 '+X,+Y,+Z'
    2 '-X,-Y,-Z'
_cell_length_a     7.628(3)
_cell_length_b     8.340(3)
_cell_length_c     9.464(4)
_cell_angle_alpha     103.544(8)
_cell_angle_beta     92.555(7)
_cell_angle_gamma     94.870(7)
_cell_volume     582.0(4)
_cell_formula_units_Z     2
_cell_measurement_reflns_used     4826
_cell_measurement_theta_min     3.37
_cell_measurement_theta_max     27.48
_cell_measurement_temperature     173
_exptl_crystal_description     prism
_exptl_crystal_colour     colorless
_exptl_crystal_size_max     0.170
_exptl_crystal_size_mid     0.150
_exptl_crystal_size_min     0.100
_exptl_crystal_density_diffrn     1.474
_exptl_crystal_density_meas     ?
_exptl_crystal_density_method     'not measured'
_exptl_crystal_F_000     268.00
_exptl_absorpt_coefficient_mu     0.112
_exptl_absorpt_correction_type     multi-scan
_exptl_absorpt_process_details     '(<i>REQAB</i>; Rigaku, 1998)'
_exptl_absorpt_correction_T_min     0.735
_exptl_absorpt_correction_T_max     0.989
_diffrn_ambient_temperature     173
_diffrn_radiation_type     'Mo K\a'
_diffrn_radiation_wavelength     0.71075
_diffrn_measurement_device_type     'Rigaku XtaLAB mini'
_diffrn_measurement_method     \w
_diffrn_detector_area_resol_mean     6.849
_diffrn_reflns_number     6052
_diffrn_reflns_av_R_equivalents     0.0377
_diffrn_reflns_theta_max     27.48
_diffrn_reflns_theta_full     27.48
_diffrn_measured_fraction_theta_max     0.992
_diffrn_measured_fraction_theta_full     0.992
_diffrn_reflns_limit_h_min     -9
_diffrn_reflns_limit_h_max     9
_diffrn_reflns_limit_k_min     -10
_diffrn_reflns_limit_k_max     10
_diffrn_reflns_limit_l_min     -12
_diffrn_reflns_limit_l_max     12
_diffrn_standards_number     0
_diffrn_standards_interval_count     .
_diffrn_standards_decay_%     ?
_refine_special_details
;
Refinement was performed using all reflections. The weighted <i>R</i>-factor
(<i>wR</i>) and goodness of fit (<i>S</i>) are based on <i>F</i>^2^.
<i>R</i>-factor (gt) are based on <i>F</i>. The threshold expression of
<i>F</i>^2^ > 2.0 \s(<i>F</i>^2^) is used only for calculating <i>R</i>-factor
(gt).
;
_reflns_number_total     2648
_reflns_number_gt     1866
_reflns_threshold_expression     F^2^>2\s(F^2^)
_refine_ls_structure_factor_coef     Fsqd
_refine_ls_R_factor_gt     0.0475
_refine_ls_wR_factor_ref     0.1139
_refine_ls_goodness_of_fit_ref     1.023
_refine_ls_number_reflns     2648
_refine_ls_number_parameters     172
_refine_ls_number_restraints     0
_refine_ls_hydrogen_treatment     constr
_refine_ls_weighting_scheme     calc
_refine_ls_weighting_details
            'w = 1/[\s^2^(Fo^2^)+(0.0474P)^2^+0.1223P] where P=(Fo^2^+2Fc^2^)/3'
_atom_sites_solution_hydrogens     geom
_atom_sites_solution_primary     direct
_atom_sites_solution_secondary     difmap
_refine_ls_shift/su_max     0.000
_refine_diff_density_max     0.190
_refine_diff_density_min     -0.230
_refine_ls_extinction_method     none
_refine_ls_extinction_coef     ?
loop_
    _atom_type_symbol
    _atom_type_description
    _atom_type_scat_dispersion_real
    _atom_type_scat_dispersion_imag
    _atom_type_scat_source
    'O' 'O' 0.0106 0.0060
;
International Tables for Crystallography
(1992, Vol. C, Tables 4.2.6.8 and 6.1.1.4)
;
    'N' 'N' 0.0061 0.0033
;
International Tables for Crystallography
(1992, Vol. C, Tables 4.2.6.8 and 6.1.1.4)
;
    'C' 'C' 0.0033 0.0016
;
International Tables for Crystallography
(1992, Vol. C, Tables 4.2.6.8 and 6.1.1.4)
;
    'H' 'H' 0.0000 0.0000
;
International Tables for Crystallography
(1992, Vol. C, Table 6.1.1.4)
;
_computing_data_collection     'CrystalClear (Rigaku, 2011)'
_computing_cell_refinement     'CrystalClear (Rigaku, 2011)'
_computing_data_reduction     'CrystalClear (Rigaku, 2011)'
_computing_structure_solution     'SIR2004 (Burla <i>et al.</i>, 2005)'
_computing_structure_refinement     'SHELXL97 (Sheldrick, 2008)'
_computing_molecular_graphics     '<i>OLEX2</i> (Dolomanov <i>et al.</i>, 2009)'
_computing_publication_material     'CrystalStructure (Rigaku, 2010)'
loop_
    _atom_site_type_symbol
    _atom_site_label
    _atom_site_fract_x
    _atom_site_fract_y
    _atom_site_fract_z
    _atom_site_U_iso_or_equiv
    _atom_site_adp_type
    _atom_site_calc_flag
    _atom_site_refinement_flags
    _atom_site_occupancy
    _atom_site_symmetry_multiplicity
    _atom_site_disorder_assembly
    _atom_site_disorder_group
    O O1 0.29405(17) 0.79051(18) 0.56711(16) 0.0471(4) Uani d . 1.0 2 . .
    O O2 0.50674(17) 0.97856(16) 0.66006(14) 0.0363(4) Uani d . 1.0 2 . .
    O O3 0.86890(18) 1.24938(16) 0.80274(14) 0.0382(4) Uani d . 1.0 2 . .
    O O4 0.6835(2) 1.29123(18) 0.97055(17) 0.0530(5) Uani d . 1.0 2 . .
    N N1 0.45029(19) 0.84465(19) 0.57775(16) 0.0301(4) Uani d . 1.0 2 . .
    N N2 0.7777(2) 1.20163(18) 0.89199(16) 0.0309(4) Uani d . 1.0 2 . .
    C C1 0.5742(2) 0.7451(2) 0.48873(18) 0.0249(4) Uani d . 1.0 2 . .
    C C2 0.4972(3) 0.6214(3) 0.37138(19) 0.0310(4) Uani d . 1.0 2 . .
    C C3 0.6030(3) 0.5236(3) 0.2806(2) 0.0343(5) Uani d . 1.0 2 . .
    C C4 0.7836(3) 0.5484(3) 0.3085(2) 0.0356(5) Uani d . 1.0 2 . .
    C C5 0.8591(3) 0.6726(3) 0.42590(19) 0.0317(4) Uani d . 1.0 2 . .
    C C6 0.7571(3) 0.7774(2) 0.51854(18) 0.0257(4) Uani d . 1.0 2 . .
    C C7 0.8516(3) 0.9162(3) 0.63788(18) 0.0280(4) Uani d . 1.0 2 . .
    C C8 0.8178(2) 0.9011(2) 0.79215(18) 0.0249(4) Uani d . 1.0 2 . .
    C C9 0.8194(3) 0.7458(3) 0.8234(2) 0.0307(4) Uani d . 1.0 2 . .
    C C10 0.7870(3) 0.7201(3) 0.9604(2) 0.0348(5) Uani d . 1.0 2 . .
    C C11 0.7497(3) 0.8504(3) 1.0715(2) 0.0358(5) Uani d . 1.0 2 . .
    C C12 0.7464(3) 1.0059(3) 1.04560(19) 0.0317(4) Uani d . 1.0 2 . .
    C C13 0.7820(2) 1.0299(2) 0.90776(18) 0.0258(4) Uani d . 1.0 2 . .
    H H2 0.3726 0.6047 0.3541 0.0372 Uiso calc R 1.0 2 . .
    H H3 0.5520 0.4400 0.1995 0.0412 Uiso calc R 1.0 2 . .
    H H4 0.8570 0.4802 0.2471 0.0428 Uiso calc R 1.0 2 . .
    H H5 0.9837 0.6865 0.4435 0.0381 Uiso calc R 1.0 2 . .
    H H7A 0.8141 1.0231 0.6255 0.0336 Uiso calc R 1.0 2 . .
    H H7B 0.9800 0.9184 0.6259 0.0336 Uiso calc R 1.0 2 . .
    H H9 0.8434 0.6542 0.7483 0.0369 Uiso calc R 1.0 2 . .
    H H10 0.7907 0.6126 0.9777 0.0418 Uiso calc R 1.0 2 . .
    H H11 0.7265 0.8328 1.1648 0.0429 Uiso calc R 1.0 2 . .
    H H12 0.7202 1.0964 1.1208 0.0380 Uiso calc R 1.0 2 . .
loop_
    _atom_site_aniso_label
    _atom_site_aniso_U_11
    _atom_site_aniso_U_22
    _atom_site_aniso_U_33
    _atom_site_aniso_U_12
    _atom_site_aniso_U_13
    _atom_site_aniso_U_23
    O1 0.0241(8) 0.0549(10) 0.0606(10) 0.0036(7) 0.0085(7) 0.0093(8)
    O2 0.0407(8) 0.0371(8) 0.0293(7) 0.0118(6) 0.0025(6) 0.0016(6)
    O3 0.0466(8) 0.0319(7) 0.0369(8) -0.0007(6) 0.0079(7) 0.0107(6)
    O4 0.0715(11) 0.0364(8) 0.0522(10) 0.0200(8) 0.0250(8) 0.0041(7)
    N1 0.0284(9) 0.0365(9) 0.0280(9) 0.0084(7) 0.0023(7) 0.0115(7)
    N2 0.0344(9) 0.0282(8) 0.0279(9) 0.0024(7) 0.0002(7) 0.0032(7)
    C1 0.0254(9) 0.0278(9) 0.0235(9) 0.0059(7) 0.0040(7) 0.0085(7)
    C2 0.0279(10) 0.0350(10) 0.0298(10) -0.0004(8) -0.0030(8) 0.0096(8)
    C3 0.0399(11) 0.0310(10) 0.0281(10)  0.0000(8) -0.0001(8) 0.0008(8)
    C4 0.0409(11) 0.0337(10) 0.0314(10) 0.0088(8) 0.0078(9) 0.0030(8)
    C5 0.0272(10) 0.0388(11) 0.0285(10) 0.0045(8) 0.0037(8) 0.0059(8)
    C6 0.0282(9) 0.0278(9) 0.0220(9) 0.0020(7) 0.0027(7) 0.0078(7)
    C7 0.0242(9) 0.0291(9) 0.0288(10) -0.0008(7) 0.0032(7) 0.0039(8)
    C8 0.0198(9) 0.0276(9) 0.0259(9) -0.0006(7) -0.0016(7) 0.0052(7)
    C9 0.0283(10) 0.0282(10) 0.0331(10) 0.0025(8) -0.0032(8) 0.0031(8)
    C10 0.0366(11) 0.0317(10) 0.0374(11) -0.0006(8) -0.0042(9) 0.0133(9)
    C11 0.0367(11) 0.0430(12) 0.0294(10) -0.0021(9) 0.0002(8) 0.0146(9)
    C12 0.0312(10) 0.0371(11) 0.0246(10) 0.0004(8) 0.0003(8) 0.0043(8)
    C13 0.0227(9) 0.0255(9) 0.0281(9) -0.0001(7) -0.0010(7) 0.0055(7)
loop_
    _geom_bond_atom_site_label_1
    _geom_bond_atom_site_label_2
    _geom_bond_site_symmetry_1
    _geom_bond_site_symmetry_2
    _geom_bond_distance
    _geom_bond_publ_flag
    O1 N1 . . 1.229(2) no
    O2 N1 . . 1.2331(18) no
    O3 N2 . . 1.233(3) no
    O4 N2 . . 1.227(3) no
    N1 C1 . . 1.473(3) no
    N2 C13 . . 1.478(3) no
    C1 C2 . . 1.395(3) no
    C1 C6 . . 1.401(3) no
    C2 C3 . . 1.379(3) no
    C3 C4 . . 1.380(3) no
    C4 C5 . . 1.394(3) no
    C5 C6 . . 1.398(3) no
    C6 C7 . . 1.519(3) no
    C7 C8 . . 1.526(3) no
    C8 C9 . . 1.395(3) no
    C8 C13 . . 1.397(3) no
    C9 C10 . . 1.393(3) no
    C10 C11 . . 1.382(3) no
    C11 C12 . . 1.378(3) no
    C12 C13 . . 1.400(3) no
    C2 H2 . . 0.950 no
    C3 H3 . . 0.950 no
    C4 H4 . . 0.950 no
    C5 H5 . . 0.950 no
    C7 H7A . . 0.990 no
    C7 H7B . . 0.990 no
    C9 H9 . . 0.950 no
    C10 H10 . . 0.950 no
    C11 H11 . . 0.950 no
    C12 H12 . . 0.950 no
loop_
    _geom_contact_atom_site_label_1
    _geom_contact_atom_site_label_2
    _geom_contact_distance
    _geom_contact_site_symmetry_1
    _geom_contact_site_symmetry_2
    _geom_contact_publ_flag
    O1 C2 2.688(3) . . no
    O1 C6 3.590(3) . . no
    O2 O3 3.426(2) . . no
    O2 O4 3.566(2) . . no
    O2 N2 3.0953(19) . . no
    O2 C2 3.532(3) . . no
    O2 C6 2.824(3) . . no
    O2 C7 2.732(3) . . no
    O2 C8 2.825(3) . . no
    O2 C13 3.004(3) . . no
    O3 C7 2.840(3) . . no
    O3 C8 2.875(3) . . no
    O3 C12 3.512(3) . . no
    O4 C8 3.554(3) . . no
    O4 C12 2.711(3) . . no
    N1 C7 3.070(3) . . no
    N1 C8 3.319(3) . . no
    N2 C7 3.072(3) . . no
    C1 C4 2.744(3) . . no
    C1 C8 3.280(3) . . no
    C2 C5 2.764(3) . . no
    C3 C6 2.836(3) . . no
    C5 C8 3.585(3) . . no
    C6 C9 2.979(3) . . no
    C8 C11 2.837(3) . . no
    C9 C12 2.759(3) . . no
    C10 C13 2.747(3) . . no
    O1 O2 3.518(3) . 2_676 no
    O1 O3 3.592(3) . 2_676 no
    O1 C3 3.403(3) . 2_666 no
    O1 C4 3.326(3) . 2_666 no
    O1 C5 3.492(3) . 1_455 no
    O2 O1 3.518(3) . 2_676 no
    O2 O2 3.131(3) . 2_676 no
    O2 N1 2.981(3) . 2_676 no
    O2 C1 3.060(3) . 2_676 no
    O2 C2 3.421(3) . 2_676 no
    O2 C11 3.396(3) . 2_677 no
    O2 C12 3.444(3) . 2_677 no
    O3 O1 3.592(3) . 2_676 no
    O3 C2 3.551(3) . 2_676 no
    O3 C4 3.362(3) . 2_776 no
    O3 C5 3.200(3) . 2_776 no
    O3 C10 3.327(3) . 2_777 no
    O3 C11 3.338(3) . 2_777 no
    O4 C3 3.231(3) . 1_566 no
    O4 C4 3.421(3) . 1_566 no
    O4 C11 3.387(3) . 2_677 no
    N1 O2 2.981(3) . 2_676 no
    N1 N1 3.318(3) . 2_676 no
    N2 C10 3.492(3) . 2_777 no
    C1 O2 3.060(3) . 2_676 no
    C2 O2 3.421(3) . 2_676 no
    C2 O3 3.551(3) . 2_676 no
    C2 C2 3.514(3) . 2_666 no
    C3 O1 3.403(3) . 2_666 no
    C3 O4 3.231(3) . 1_544 no
    C4 O1 3.326(3) . 2_666 no
    C4 O3 3.362(3) . 2_776 no
    C4 O4 3.421(3) . 1_544 no
    C5 O1 3.492(3) . 1_655 no
    C5 O3 3.200(3) . 2_776 no
    C8 C12 3.544(3) . 2_777 no
    C10 O3 3.327(3) . 2_777 no
    C10 N2 3.492(3) . 2_777 no
    C11 O2 3.396(3) . 2_677 no
    C11 O3 3.338(3) . 2_777 no
    C11 O4 3.387(3) . 2_677 no
    C12 O2 3.444(3) . 2_677 no
    C12 C8 3.544(3) . 2_777 no
    O1 H2 2.3718 . . no
    O2 H7A 2.3914 . . no
    O3 H7A 2.2068 . . no
    O3 H7B 3.0821 . . no
    O4 H12 2.4218 . . no
    N1 H2 2.5571 . . no
    N1 H7A 2.9988 . . no
    N2 H7A 2.6509 . . no
    N2 H7B 3.5330 . . no
    N2 H12 2.5617 . . no
    C1 H3 3.2585 . . no
    C1 H5 3.2340 . . no
    C1 H7A 2.8396 . . no
    C1 H7B 3.3700 . . no
    C1 H9 3.3932 . . no
    C2 H4 3.2392 . . no
    C3 H5 3.2571 . . no
    C4 H2 3.2424 . . no
    C5 H3 3.2674 . . no
    C5 H7A 3.1423 . . no
    C5 H7B 2.5180 . . no
    C5 H9 3.0984 . . no
    C6 H2 3.3056 . . no
    C6 H4 3.2918 . . no
    C6 H9 2.6931 . . no
    C7 H5 2.6288 . . no
    C7 H9 2.6311 . . no
    C8 H10 3.2926 . . no
    C8 H12 3.3047 . . no
    C9 H7A 3.3006 . . no
    C9 H7B 2.8685 . . no
    C9 H11 3.2653 . . no
    C10 H12 3.2441 . . no
    C11 H9 3.2542 . . no
    C12 H10 3.2415 . . no
    C13 H7A 2.6811 . . no
    C13 H7B 3.1139 . . no
    C13 H9 3.2263 . . no
    C13 H11 3.2625 . . no
    H2 H3 2.3363 . . no
    H3 H4 2.3305 . . no
    H4 H5 2.3258 . . no
    H5 H7A 3.3275 . . no
    H5 H7B 2.2737 . . no
    H5 H9 3.1830 . . no
    H7A H9 3.5546 . . no
    H7B H9 2.8626 . . no
    H9 H10 2.3236 . . no
    H10 H11 2.3354 . . no
    H11 H12 2.3352 . . no
    O1 H3 3.4775 . 2_666 no
    O1 H4 3.3339 . 2_666 no
    O1 H5 2.5794 . 1_455 no
    O1 H7A 2.7985 . 2_676 no
    O1 H7B 2.7316 . 1_455 no
    O1 H11 3.5664 . 2_677 no
    O1 H12 2.8926 . 2_677 no
    O2 H2 3.5542 . 2_676 no
    O2 H7A 3.5612 . 2_676 no
    O2 H11 2.8116 . 2_677 no
    O2 H12 2.9037 . 2_677 no
    O3 H2 2.8392 . 2_676 no
    O3 H4 3.0767 . 2_776 no
    O3 H5 2.7744 . 2_776 no
    O3 H9 3.5525 . 1_565 no
    O3 H10 3.2126 . 1_565 no
    O3 H10 3.2061 . 2_777 no
    O3 H11 3.2348 . 2_777 no
    O4 H2 3.4020 . 2_676 no
    O4 H3 2.5274 . 1_566 no
    O4 H4 2.9142 . 1_566 no
    O4 H10 2.7197 . 1_565 no
    O4 H11 3.3111 . 2_677 no
    N1 H3 3.5241 . 2_666 no
    N1 H7A 3.1639 . 2_676 no
    N1 H11 3.5821 . 2_677 no
    N1 H12 3.1392 . 2_677 no
    N2 H2 3.3447 . 2_676 no
    N2 H10 3.3242 . 1_565 no
    N2 H10 3.5553 . 2_777 no
    C1 H11 3.5367 . 1_554 no
    C2 H9 3.2897 . 2_666 no
    C2 H11 3.3744 . 1_554 no
    C3 H9 3.5691 . 2_666 no
    C3 H10 3.4642 . 1_554 no
    C3 H11 3.1208 . 1_554 no
    C4 H9 3.4305 . 2_766 no
    C4 H10 3.2996 . 1_554 no
    C4 H11 3.0494 . 1_554 no
    C5 H7A 3.5358 . 2_776 no
    C5 H11 3.2356 . 1_554 no
    C6 H11 3.4859 . 1_554 no
    C7 H7B 3.3745 . 2_776 no
    C8 H12 3.5807 . 2_777 no
    C9 H2 3.2040 . 2_666 no
    C9 H3 3.0850 . 2_666 no
    C9 H4 3.2311 . 2_766 no
    C10 H3 2.9802 . 2_666 no
    C11 H7B 3.5194 . 2_777 no
    C12 H7B 3.5635 . 2_777 no
    H2 O2 3.5542 . 2_676 no
    H2 O3 2.8392 . 2_676 no
    H2 O4 3.4020 . 2_676 no
    H2 N2 3.3447 . 2_676 no
    H2 C9 3.2040 . 2_666 no
    H2 H5 3.2056 . 1_455 no
    H2 H7A 3.4920 . 2_676 no
    H2 H9 2.5672 . 2_666 no
    H2 H10 3.3613 . 2_666 no
    H3 O1 3.4775 . 2_666 no
    H3 O4 2.5274 . 1_544 no
    H3 N1 3.5241 . 2_666 no
    H3 C9 3.0850 . 2_666 no
    H3 C10 2.9802 . 2_666 no
    H3 H9 3.1418 . 2_666 no
    H3 H10 3.3329 . 1_554 no
    H3 H10 2.9846 . 2_666 no
    H3 H11 3.5234 . 1_554 no
    H3 H12 3.1816 . 1_544 no
    H4 O1 3.3339 . 2_666 no
    H4 O3 3.0767 . 2_776 no
    H4 O4 2.9142 . 1_544 no
    H4 C9 3.2311 . 2_766 no
    H4 H9 2.6325 . 2_766 no
    H4 H10 3.0462 . 1_554 no
    H4 H10 3.5270 . 2_766 no
    H4 H11 3.4275 . 1_554 no
    H4 H12 3.2087 . 1_544 no
    H5 O1 2.5794 . 1_655 no
    H5 O3 2.7744 . 2_776 no
    H5 H2 3.2056 . 1_655 no
    H5 H5 3.5426 . 2_766 no
    H5 H7A 2.9778 . 2_776 no
    H5 H7B 3.4990 . 2_776 no
    H5 H9 3.3980 . 2_766 no
    H7A O1 2.7985 . 2_676 no
    H7A O2 3.5612 . 2_676 no
    H7A N1 3.1639 . 2_676 no
    H7A C5 3.5358 . 2_776 no
    H7A H2 3.4920 . 2_676 no
    H7A H5 2.9778 . 2_776 no
    H7A H7B 3.0193 . 2_776 no
    H7B O1 2.7316 . 1_655 no
    H7B C7 3.3745 . 2_776 no
    H7B C11 3.5194 . 2_777 no
    H7B C12 3.5635 . 2_777 no
    H7B H5 3.4990 . 2_776 no
    H7B H7A 3.0193 . 2_776 no
    H7B H7B 3.0237 . 2_776 no
    H7B H11 3.1837 . 2_777 no
    H7B H12 3.2696 . 2_777 no
    H9 O3 3.5525 . 1_545 no
    H9 C2 3.2897 . 2_666 no
    H9 C3 3.5691 . 2_666 no
    H9 C4 3.4305 . 2_766 no
    H9 H2 2.5672 . 2_666 no
    H9 H3 3.1418 . 2_666 no
    H9 H4 2.6325 . 2_766 no
    H9 H5 3.3980 . 2_766 no
    H10 O3 3.2126 . 1_545 no
    H10 O3 3.2061 . 2_777 no
    H10 O4 2.7197 . 1_545 no
    H10 N2 3.3242 . 1_545 no
    H10 N2 3.5553 . 2_777 no
    H10 C3 3.4642 . 1_556 no
    H10 C4 3.2996 . 1_556 no
    H10 H2 3.3613 . 2_666 no
    H10 H3 3.3329 . 1_556 no
    H10 H3 2.9846 . 2_666 no
    H10 H4 3.0462 . 1_556 no
    H10 H4 3.5270 . 2_766 no
    H11 O1 3.5664 . 2_677 no
    H11 O2 2.8116 . 2_677 no
    H11 O3 3.2348 . 2_777 no
    H11 O4 3.3111 . 2_677 no
    H11 N1 3.5821 . 2_677 no
    H11 C1 3.5367 . 1_556 no
    H11 C2 3.3744 . 1_556 no
    H11 C3 3.1208 . 1_556 no
    H11 C4 3.0494 . 1_556 no
    H11 C5 3.2356 . 1_556 no
    H11 C6 3.4859 . 1_556 no
    H11 H3 3.5234 . 1_556 no
    H11 H4 3.4275 . 1_556 no
    H11 H7B 3.1837 . 2_777 no
    H12 O1 2.8926 . 2_677 no
    H12 O2 2.9037 . 2_677 no
    H12 N1 3.1392 . 2_677 no
    H12 C8 3.5807 . 2_777 no
    H12 H3 3.1816 . 1_566 no
    H12 H4 3.2087 . 1_566 no
    H12 H7B 3.2696 . 2_777 no
loop_
    _geom_angle_atom_site_label_1
    _geom_angle_atom_site_label_2
    _geom_angle_atom_site_label_3
    _geom_angle_site_symmetry_1
    _geom_angle_site_symmetry_2
    _geom_angle_site_symmetry_3
    _geom_angle
    _geom_angle_publ_flag
    O1 N1 O2 . . . 122.50(15) no
    O1 N1 C1 . . . 118.50(14) no
    O2 N1 C1 . . . 119.01(14) no
    O3 N2 O4 . . . 122.91(17) no
    O3 N2 C13 . . . 119.29(15) no
    O4 N2 C13 . . . 117.80(16) no
    N1 C1 C2 . . . 115.46(15) no
    N1 C1 C6 . . . 121.63(13) no
    C2 C1 C6 . . . 122.88(16) no
    C1 C2 C3 . . . 119.57(16) no
    C2 C3 C4 . . . 119.37(16) no
    C3 C4 C5 . . . 120.53(18) no
    C4 C5 C6 . . . 122.00(17) no
    C1 C6 C5 . . . 115.58(14) no
    C1 C6 C7 . . . 126.13(15) no
    C5 C6 C7 . . . 118.27(15) no
    C6 C7 C8 . . . 114.32(15) no
    C7 C8 C9 . . . 118.53(15) no
    C7 C8 C13 . . . 125.89(17) no
    C9 C8 C13 . . . 115.57(17) no
    C8 C9 C10 . . . 122.45(16) no
    C9 C10 C11 . . . 120.2(2) no
    C10 C11 C12 . . . 119.39(19) no
    C11 C12 C13 . . . 119.57(16) no
    N2 C13 C8 . . . 121.89(16) no
    N2 C13 C12 . . . 115.29(14) no
    C8 C13 C12 . . . 122.81(17) no
    C1 C2 H2 . . . 120.212 no
    C3 C2 H2 . . . 120.213 no
    C2 C3 H3 . . . 120.313 no
    C4 C3 H3 . . . 120.314 no
    C3 C4 H4 . . . 119.728 no
    C5 C4 H4 . . . 119.739 no
    C4 C5 H5 . . . 118.995 no
    C6 C5 H5 . . . 119.000 no
    C6 C7 H7A . . . 108.677 no
    C6 C7 H7B . . . 108.684 no
    C8 C7 H7A . . . 108.672 no
    C8 C7 H7B . . . 108.679 no
    H7A C7 H7B . . . 107.606 no
    C8 C9 H9 . . . 118.783 no
    C10 C9 H9 . . . 118.770 no
    C9 C10 H10 . . . 119.901 no
    C11 C10 H10 . . . 119.902 no
    C10 C11 H11 . . . 120.303 no
    C12 C11 H11 . . . 120.312 no
    C11 C12 H12 . . . 120.215 no
    C13 C12 H12 . . . 120.219 no
loop_
    _geom_torsion_atom_site_label_1
    _geom_torsion_atom_site_label_2
    _geom_torsion_atom_site_label_3
    _geom_torsion_atom_site_label_4
    _geom_torsion_site_symmetry_1
    _geom_torsion_site_symmetry_2
    _geom_torsion_site_symmetry_3
    _geom_torsion_site_symmetry_4
    _geom_torsion
    _geom_torsion_publ_flag
    O1 N1 C1 C2 . . . . 17.2(3) no
    O1 N1 C1 C6 . . . . -164.73(16) no
    O2 N1 C1 C2 . . . . -162.89(15) no
    O2 N1 C1 C6 . . . . 15.2(3) no
    O3 N2 C13 C8 . . . . -28.6(2) no
    O3 N2 C13 C12 . . . . 151.93(13) no
    O4 N2 C13 C8 . . . . 152.16(14) no
    O4 N2 C13 C12 . . . . -27.3(2) no
    N1 C1 C2 C3 . . . . 178.99(15) no
    N1 C1 C6 C5 . . . . 179.61(15) no
    N1 C1 C6 C7 . . . . -2.0(3) no
    C2 C1 C6 C5 . . . . -2.5(3) no
    C2 C1 C6 C7 . . . . 175.89(17) no
    C6 C1 C2 C3 . . . . 1.0(3) no
    C1 C2 C3 C4 . . . . 0.8(3) no
    C2 C3 C4 C5 . . . . -1.0(3) no
    C3 C4 C5 C6 . . . . -0.7(3) no
    C4 C5 C6 C1 . . . . 2.3(3) no
    C4 C5 C6 C7 . . . . -176.20(17) no
    C1 C6 C7 C8 . . . . 65.5(3) no
    C5 C6 C7 C8 . . . . -116.10(18) no
    C6 C7 C8 C9 . . . . 42.9(2) no
    C6 C7 C8 C13 . . . . -136.09(15) no
    C7 C8 C9 C10 . . . . -178.93(13) no
    C7 C8 C13 N2 . . . . -1.7(3) no
    C7 C8 C13 C12 . . . . 177.81(13) no
    C9 C8 C13 N2 . . . . 179.33(13) no
    C9 C8 C13 C12 . . . . -1.2(3) no
    C13 C8 C9 C10 . . . . 0.2(3) no
    C8 C9 C10 C11 . . . . 0.7(3) no
    C9 C10 C11 C12 . . . . -0.6(3) no
    C10 C11 C12 C13 . . . . -0.4(3) no
    C11 C12 C13 N2 . . . . -179.15(14) no
    C11 C12 C13 C8 . . . . 1.4(3) no
_iucr_refine_instructions_details
;
TITL User-defined
CELL  0.71075 7.62800 8.34020 9.46430 103.544 92.555 94.870
ZERR  2 0.00270 0.00300 0.00340 0.007 0.006 0.007
LATT 1
SFAC O N C H
UNIT 8 4 26 20
SHEL 99999.000000 0.000000
L.S. 10
FMAP 2
PLAN -20
WPDB -2
HTAB
BOND $H
CONF
LIST 4
TEMP -100.0
ACTA
SIZE 0.100 0.150 0.170
WGHT    0.047400    0.122300
FVAR       2.81979
O1    1    0.294054    0.790505    0.567108    11.00000    0.02409    0.05493 =
         0.06062    0.00929    0.00849    0.00355
O2    1    0.506743    0.978564    0.660062    11.00000    0.04071    0.03708 =
         0.02929    0.00160    0.00253    0.01176
O3    1    0.868899    1.249382    0.802743    11.00000    0.04661    0.03193 =
         0.03687    0.01075    0.00792   -0.00071
O4    1    0.683510    1.291226    0.970553    11.00000    0.07152    0.03644 =
         0.05220    0.00411    0.02502    0.02004
N1    2    0.450295    0.844654    0.577752    11.00000    0.02843    0.03653 =
         0.02805    0.01145    0.00234    0.00842
N2    2    0.777682    1.201635    0.891993    11.00000    0.03443    0.02819 =
         0.02787    0.00316    0.00019    0.00236
C1    3    0.574225    0.745083    0.488726    11.00000    0.02540    0.02782 =
         0.02354    0.00854    0.00401    0.00592
C2    3    0.497166    0.621432    0.371377    11.00000    0.02792    0.03503 =
         0.02982    0.00959   -0.00298   -0.00043
AFIX  43
H2    4    0.372563    0.604695    0.354128    11.00000   -1.20000
AFIX   0
C3    3    0.602980    0.523642    0.280565    11.00000    0.03986    0.03100 =
         0.02808    0.00078   -0.00006   -0.00003
AFIX  43
H3    4    0.552028    0.440003    0.199543    11.00000   -1.20000
AFIX   0
C4    3    0.783578    0.548386    0.308456    11.00000    0.04092    0.03367 =
         0.03135    0.00299    0.00777    0.00881
AFIX  43
H4    4    0.857021    0.480209    0.247135    11.00000   -1.20000
AFIX   0
C5    3    0.859133    0.672629    0.425900    11.00000    0.02720    0.03881 =
         0.02851    0.00586    0.00366    0.00453
AFIX  43
H5    4    0.983717    0.686534    0.443532    11.00000   -1.20000
AFIX   0
C6    3    0.757121    0.777407    0.518539    11.00000    0.02820    0.02784 =
         0.02197    0.00782    0.00272    0.00201
C7    3    0.851577    0.916184    0.637883    11.00000    0.02424    0.02909 =
         0.02876    0.00389    0.00318   -0.00083
AFIX  23
H7A   4    0.814091    1.023124    0.625527    11.00000   -1.20000
H7B   4    0.979966    0.918366    0.625921    11.00000   -1.20000
AFIX   0
C8    3    0.817793    0.901128    0.792145    11.00000    0.01981    0.02757 =
         0.02585    0.00518   -0.00161   -0.00064
C9    3    0.819371    0.745815    0.823371    11.00000    0.02830    0.02820 =
         0.03308    0.00309   -0.00318    0.00253
AFIX  43
H9    4    0.843398    0.654233    0.748349    11.00000   -1.20000
AFIX   0
C10   3    0.787033    0.720063    0.960430    11.00000    0.03662    0.03168 =
         0.03739    0.01330   -0.00415   -0.00064
AFIX  43
H10   4    0.790658    0.612627    0.977663    11.00000   -1.20000
AFIX   0
C11   3    0.749673    0.850366    1.071477    11.00000    0.03669    0.04300 =
         0.02938    0.01463    0.00020   -0.00205
AFIX  43
H11   4    0.726470    0.832793    1.164766    11.00000   -1.20000
AFIX   0
C12   3    0.746405    1.005939    1.045598    11.00000    0.03124    0.03707 =
         0.02458    0.00427    0.00028    0.00038
AFIX  43
H12   4    0.720171    1.096385    1.120800    11.00000   -1.20000
AFIX   0
C13   3    0.781994    1.029872    0.907759    11.00000    0.02269    0.02550 =
         0.02809    0.00553   -0.00100   -0.00011
HKLF 4
REM  User-defined
REM R1 =  0.0475 for   1866 Fo > 4sig(Fo)  and  0.0755 for all   2648 data
REM    172 parameters refined using      0 restraints
END
WGHT      0.0474      0.1223
REM Highest difference peak  0.188,  deepest hole -0.233,  1-sigma level  0.045
Q1    1   0.8345  0.9722  0.8470  11.00000  0.05    0.19
Q2    1   0.8221  0.8336  0.8237  11.00000  0.05    0.17
Q3    1   0.7904  0.5910  0.3968  11.00000  0.05    0.17
Q4    1   0.7030  1.2574  1.1527  11.00000  0.05    0.16
Q5    1   0.7972  0.7448  0.4434  11.00000  0.05    0.16
Q6    1   0.7734  1.0865  0.8968  11.00000  0.05    0.15
Q7    1   0.7264  0.9588  0.8536  11.00000  0.05    0.15
Q8    1   0.5674  0.5504  0.3572  11.00000  0.05    0.15
Q9    1   0.8165  0.9212  0.7185  11.00000  0.05    0.15
Q10   1   0.9233  0.4214  0.2611  11.00000  0.05    0.15
Q11   1   0.3333  1.0582  0.6333  11.00000  0.05    0.14
Q12   1   0.8440  1.3800  1.0990  11.00000  0.05    0.14
Q13   1   0.6606  0.7385  0.5200  11.00000  0.05    0.14
Q14   1   0.2582  0.4449  0.4007  11.00000  0.05    0.14
Q15   1   0.7978  1.3037  1.0042  11.00000  0.05    0.14
Q16   1   0.6757  0.9281  1.0389  11.00000  0.05    0.14
Q17   1   0.2312  0.8667  0.5093  11.00000  0.05    0.13
Q18   1   0.7996  0.8443  0.5751  11.00000  0.05    0.13
Q19   1   0.6396  0.7839  0.8532  11.00000  0.05    0.13
Q20   1   0.7034  1.0477  0.9754  11.00000  0.05    0.13
;
