# Supplementary material for: Bis(2-nitro­phen­yl)methane
Source: Acta Crystallogr Sect E Struct Rep Online. 2014 Jul 5;70(Pt 8):o859. doi: 10.1107/S1600536814015438 (PMC4158535; doi:10.1107/S1600536814015438)
Supplement: Supplementary file 2 [file e-70-0o859-Isup2.hkl]

# 
# h,k,l, Fc-squared, Fo-squared, sigma(Fo-squared) and status flag 
# 
data_I
_shelx_title ' User-defined' 
_shelx_refln_list_code          4 
_shelx_F_calc_maximum      100.32 
_exptl_crystal_F_000       268.00 
_reflns_d_resolution_high  0.7702 
 
loop_ 
 _symmetry_equiv_pos_as_xyz 
 'x, y, z' 
 '-x, -y, -z' 
 
_cell_length_a     7.6280 
_cell_length_b     8.3402 
_cell_length_c     9.4643 
_cell_angle_alpha 103.544 
_cell_angle_beta   92.555 
_cell_angle_gamma  94.870 
 
_shelx_F_squared_multiplier     1.000 
 
loop_ 
 _refln_index_h 
 _refln_index_k 
 _refln_index_l 
 _refln_F_squared_calc 
 _refln_F_squared_meas 
 _refln_F_squared_sigma 
 _refln_observed_status 
   2   0   0     3682.37     3797.09     54.74 o 
   3   0   0     2834.36     2908.63     26.98 o 
   4   0   0      553.45      551.54     16.30 o 
   5   0   0       13.45       15.97      2.10 o 
   6   0   0        3.40       12.44      2.02 o 
   7   0   0        0.67       -1.72      1.72 o 
   8   0   0        7.51        5.16      2.57 o 
   9   0   0        0.04        2.00      3.47 o 
  -9   1   0        1.12        1.06      2.17 o 
  -8   1   0        9.37       14.28      2.43 o 
  -7   1   0        6.49       12.43      2.20 o 
  -6   1   0      141.73      129.82      5.00 o 
  -5   1   0        8.25        6.55      0.83 o 
  -4   1   0       20.42       28.11      1.64 o 
  -3   1   0      422.07      430.52     11.77 o 
  -2   1   0      101.11       95.95      1.78 o 
  -1   1   0      189.67      165.25      1.71 o 
   1   1   0       61.63       52.45      1.65 o 
   2   1   0     1631.82     1612.62     20.19 o 
   3   1   0      121.29      118.17      3.80 o 
   4   1   0     1601.63     1701.27     29.02 o 
   5   1   0       11.42       12.21      1.85 o 
   6   1   0      115.26      112.88      4.59 o 
   7   1   0        6.72        3.58      1.86 o 
   8   1   0        6.19        8.85      2.55 o 
   9   1   0        0.17        2.75      3.70 o 
  -9   2   0        4.31        7.08      3.51 o 
  -8   2   0       69.86       68.90      6.84 o 
  -7   2   0       82.95       80.45      3.28 o 
  -6   2   0        5.92        4.82      1.79 o 
  -5   2   0        9.23       13.45      1.25 o 
  -4   2   0      207.11      205.99      3.55 o 
  -3   2   0       92.34       99.25      3.16 o 
  -2   2   0      871.72      841.69      8.86 o 
  -1   2   0      329.21      303.90      7.33 o 
   0   2   0     1203.69     1204.46     10.23 o 
   1   2   0       61.28       67.25      1.31 o 
   2   2   0      492.94      514.09      8.86 o 
   3   2   0        6.14        4.59      0.59 o 
   4   2   0        0.07        2.77      3.69 o 
   5   2   0       79.41       79.86      3.34 o 
   6   2   0        0.71       -0.34      1.54 o 
   7   2   0       65.79       58.22      3.97 o 
   8   2   0        2.57        3.17      2.68 o 
   9   2   0       18.10       24.96      3.64 o 
  -9   3   0        1.25        4.57      2.32 o 
  -8   3   0       55.85       63.78      4.09 o 
  -7   3   0        5.69        3.92      1.69 o 
  -6   3   0       25.54       29.22      1.93 o 
  -5   3   0      403.90      429.33     11.28 o 
  -4   3   0      112.21      114.95      2.70 o 
  -3   3   0      137.49      147.53      3.07 o 
  -2   3   0      425.01      410.76      8.40 o 
  -1   3   0      461.20      428.96      4.70 o 
   0   3   0        5.77        8.16      0.88 o 
   1   3   0      262.86      267.31      6.77 o 
   2   3   0        0.07       -0.09      0.74 o 
   3   3   0       73.89       78.62      2.77 o 
   4   3   0       43.19       46.29      3.17 o 
   5   3   0       13.06       15.16      2.19 o 
   6   3   0      200.84      220.10      8.18 o 
   7   3   0       24.13       18.10      2.85 o 
   8   3   0        0.00       -0.55      2.21 o 
   9   3   0        4.01        1.10      2.27 o 
  -9   4   0        5.82        5.03      2.56 o 
  -8   4   0       13.69       17.44      2.37 o 
  -7   4   0       18.28       17.54      2.37 o 
  -6   4   0      150.75      148.47      4.29 o 
  -5   4   0        0.05       -0.97      1.20 o 
  -4   4   0       26.56       28.65      3.72 o 
  -3   4   0       37.88       46.04      3.07 o 
  -2   4   0       25.19       26.33      1.30 o 
  -1   4   0        4.79        1.64      0.73 o 
   0   4   0     1187.63     1226.82     14.77 o 
   1   4   0       41.02       37.93      1.59 o 
   2   4   0      661.31      681.18      9.21 o 
   3   4   0       74.46       72.23      4.66 o 
   4   4   0       76.80       80.24      3.95 o 
   5   4   0       76.84       71.70      3.82 o 
   6   4   0        0.07       -2.27      2.27 o 
   7   4   0       41.69       37.43      3.38 o 
   8   4   0        5.70        9.68      5.49 o 
  -9   5   0        3.63        4.15      3.15 o 
  -8   5   0       14.76       14.73      2.03 o 
  -7   5   0        4.15        4.14      5.40 o 
  -6   5   0        3.92        0.93      1.15 o 
  -5   5   0        0.27        0.87      1.17 o 
  -4   5   0       45.35       45.19      1.95 o 
  -3   5   0        4.95        8.13      1.47 o 
  -2   5   0       82.29       84.37      2.05 o 
  -1   5   0      112.87      105.09      2.36 o 
   0   5   0       21.56       24.62      1.66 o 
   1   5   0       91.81      102.19      2.51 o 
   2   5   0       53.20       55.13      2.10 o 
   3   5   0       34.12       32.53      1.66 o 
   4   5   0      752.98      811.05     51.39 o 
   5   5   0      113.94      118.82      5.46 o 
   6   5   0       67.59       71.91      4.41 o 
   7   5   0       62.99       72.99      4.88 o 
   8   5   0       17.40       20.82      4.06 o 
  -8   6   0       24.97       19.48      2.48 o 
  -7   6   0        0.10        1.48      2.42 o 
  -6   6   0      111.76      112.26      6.93 o 
  -5   6   0       59.75       56.64      4.23 o 
  -4   6   0      292.90      296.79     12.90 o 
  -3   6   0      152.64      139.01      7.95 o 
  -2   6   0        3.15        2.64      0.94 o 
  -1   6   0      543.93      517.32     11.70 o 
   0   6   0        6.27        6.83      1.69 o 
   1   6   0       22.16       25.27      1.85 o 
   2   6   0       71.25       72.21      2.58 o 
   3   6   0        3.96        4.89      1.62 o 
   4   6   0        0.26        0.37      1.64 o 
   5   6   0        1.20        3.59      2.01 o 
   6   6   0        0.84        0.87      2.47 o 
   7   6   0        6.99        7.78      2.83 o 
  -7   7   0       34.17       28.74      5.46 o 
  -6   7   0       15.27       15.44      2.38 o 
  -5   7   0       18.66       21.04      2.69 o 
  -4   7   0      108.01       95.46      7.15 o 
  -3   7   0       36.24       30.37      3.54 o 
  -2   7   0        1.51        0.56      0.95 o 
  -1   7   0      117.86       99.88      2.78 o 
   0   7   0        7.92        9.95      1.29 o 
   1   7   0        2.40        2.84      1.18 o 
   2   7   0        0.04       -0.48      1.44 o 
   3   7   0       22.84       22.31      1.96 o 
   4   7   0        3.70        7.31      2.35 o 
   5   7   0       15.19       16.63      4.77 o 
   6   7   0        0.95        0.12      3.41 o 
  -7   8   0        0.78       -3.43      3.72 o 
  -6   8   0        0.17        4.29      2.23 o 
  -5   8   0        3.68        3.94      1.89 o 
  -4   8   0       21.34       19.86      2.53 o 
  -3   8   0       52.80       51.56      3.46 o 
  -2   8   0       13.06       13.75      2.72 o 
  -1   8   0      102.08      101.82      5.08 o 
   0   8   0       37.16       33.74      2.42 o 
   1   8   0        5.77        5.79      1.95 o 
   2   8   0       21.06       22.33      2.76 o 
   3   8   0        3.73        7.08      2.13 o 
   4   8   0       11.02       14.45      2.73 o 
   5   8   0        3.66        0.93      2.73 o 
  -5   9   0       12.81       10.73      2.44 o 
  -4   9   0        4.57        5.09      2.07 o 
  -3   9   0        9.79       11.80      2.74 o 
  -2   9   0      135.85      140.00      5.90 o 
  -1   9   0       30.98       28.31      3.19 o 
   0   9   0        3.04        1.89      3.38 o 
   1   9   0        6.09        6.64      2.58 o 
   2   9   0        2.49        2.18      3.71 o 
   3   9   0        0.01       -0.12      2.95 o 
  -3  10   0        9.85       11.93      7.45 o 
  -2  10   0       14.17       12.09      3.09 o 
  -1  10   0        5.69       11.36      2.41 o 
   0  10   0        0.06       -1.83      4.31 o 
   1  10   0        9.98       11.44      2.44 o 
   2  10   0        4.02        1.11      3.79 o 
  -2 -10   1       20.07       20.66      4.38 o 
  -1 -10   1        2.23        0.88      2.15 o 
   0 -10   1       11.62        9.60      2.67 o 
   1 -10   1      124.79      134.68      6.45 o 
   2 -10   1        0.86        3.93      3.25 o 
   3 -10   1       31.17       30.36      3.60 o 
   4 -10   1       52.02       56.75      4.50 o 
  -4  -9   1        0.75        5.72      4.28 o 
  -3  -9   1        6.84        8.24      3.88 o 
  -2  -9   1       22.44       21.66      2.60 o 
  -1  -9   1       28.58       24.19      2.62 o 
   0  -9   1       53.10       52.31      4.35 o 
   1  -9   1        7.33       10.44      2.34 o 
   2  -9   1       90.56       90.11      5.11 o 
   3  -9   1        9.32       11.18      3.15 o 
   4  -9   1       22.58       24.08      3.17 o 
   5  -9   1        8.90        2.85      4.13 o 
   6  -9   1        0.03       -0.02      2.17 o 
  -5  -8   1       14.65       18.70      2.79 o 
  -4  -8   1        1.73        4.96      2.41 o 
  -3  -8   1        0.54       -1.14      1.35 o 
  -2  -8   1        0.03       -1.25      1.41 o 
  -1  -8   1        1.63        2.17      1.19 o 
   0  -8   1        1.28        1.58      1.83 o 
   1  -8   1        4.10        3.76      1.86 o 
   2  -8   1        0.69        1.46      1.94 o 
   3  -8   1        7.79       10.14      1.95 o 
   4  -8   1       16.68       21.32      2.93 o 
   5  -8   1       25.02       27.94      3.59 o 
   6  -8   1        0.37       -2.08      3.26 o 
   7  -8   1       14.38        7.33      5.65 o 
  -6  -7   1        7.99        9.64      2.72 o 
  -5  -7   1      158.20      165.24     10.90 o 
  -4  -7   1       31.53       29.34      3.12 o 
  -3  -7   1        0.07        5.68      3.50 o 
  -2  -7   1        0.36       -0.68      1.17 o 
  -1  -7   1        2.93        5.31      1.31 o 
   0  -7   1       39.21       32.82      3.28 o 
   1  -7   1       14.60       15.34      1.97 o 
   2  -7   1        7.04        8.19      2.94 o 
   3  -7   1       73.19       65.64      3.76 o 
   4  -7   1        4.21        5.75      1.84 o 
   5  -7   1       77.19       86.02      4.42 o 
   6  -7   1       12.50        9.79      2.26 o 
   7  -7   1        0.65        2.38      2.11 o 
   8  -7   1       42.56       39.34      3.89 o 
  -7  -6   1        1.10        0.97      2.13 o 
  -6  -6   1        0.06        1.24      2.22 o 
  -5  -6   1      111.03      114.32     10.07 o 
  -4  -6   1        1.15        1.69      1.27 o 
  -3  -6   1        0.76        1.45      1.09 o 
  -2  -6   1       50.81       53.51      2.21 o 
  -1  -6   1      139.15      139.88      7.66 o 
   0  -6   1        6.40        5.52      1.37 o 
   1  -6   1       24.85       24.97      3.40 o 
   2  -6   1       32.54       29.23      1.23 o 
   3  -6   1      382.24      357.37     17.37 o 
   4  -6   1       66.50       65.12      2.20 o 
   5  -6   1      153.38      155.32      8.48 o 
   6  -6   1      265.60      272.00      8.49 o 
   7  -6   1       40.54       35.49      2.92 o 
   8  -6   1      116.00      107.49      5.40 o 
  -8  -5   1        2.67       10.34      3.51 o 
  -7  -5   1       25.61       19.48      3.23 o 
  -6  -5   1        4.64        5.79      2.05 o 
  -5  -5   1      192.98      200.27      9.47 o 
  -4  -5   1       28.28       27.23      1.51 o 
  -3  -5   1       10.52       12.34      1.29 o 
  -2  -5   1       59.31       64.98      1.96 o 
  -1  -5   1      273.90      282.12      4.53 o 
   0  -5   1       91.41       84.31      3.37 o 
   1  -5   1        0.54        0.26      1.16 o 
   2  -5   1      169.42      179.51     14.67 o 
   3  -5   1      130.61      128.35      7.05 o 
   4  -5   1       66.69       61.87      2.09 o 
   5  -5   1       85.82       93.87      2.88 o 
   6  -5   1        0.18        1.60      1.70 o 
   7  -5   1       44.83       36.87      2.22 o 
   8  -5   1       61.63       61.94      3.12 o 
   9  -5   1       23.87       28.27      5.00 o 
  -8  -4   1        7.57        6.81      2.45 o 
  -7  -4   1        8.78        7.61      2.59 o 
  -6  -4   1       35.07       39.31      3.22 o 
  -5  -4   1       12.24       12.55      2.10 o 
  -4  -4   1       19.71       17.23      1.31 o 
  -3  -4   1      157.84      168.53      3.13 o 
  -2  -4   1       26.70       26.78      1.47 o 
  -1  -4   1      586.32      614.69     14.31 o 
   0  -4   1      622.51      651.42      7.70 o 
   1  -4   1       99.24       92.20      2.61 o 
   2  -4   1      131.34      147.35      3.13 o 
   3  -4   1      462.61      495.55     11.07 o 
   4  -4   1        9.17        6.63      2.16 o 
   5  -4   1       70.59       75.28      2.38 o 
   6  -4   1      384.61      398.24      7.98 o 
   7  -4   1      121.22      120.40      4.01 o 
   8  -4   1        0.98        1.90      2.39 o 
   9  -4   1        5.62        7.38      2.30 o 
  -9  -3   1        0.39       -0.07      3.01 o 
  -8  -3   1        9.63        8.77      2.85 o 
  -7  -3   1       68.31       62.07      4.13 o 
  -6  -3   1        0.01       -0.12      2.02 o 
  -5  -3   1        3.51        1.85      1.43 o 
  -4  -3   1       45.63       37.45      2.51 o 
  -3  -3   1        3.17        4.42      1.50 o 
  -2  -3   1      159.90      155.35      2.41 o 
  -1  -3   1      185.62      202.10      4.26 o 
   0  -3   1      499.75      498.59      8.53 o 
   1  -3   1       35.72       32.97      1.83 o 
   2  -3   1      120.30      132.21      5.05 o 
   3  -3   1       56.94       57.27      3.67 o 
   4  -3   1        4.08        4.49      0.87 o 
   5  -3   1       12.55       12.73      1.20 o 
   6  -3   1       10.60       14.87      1.83 o 
   7  -3   1        9.71       11.23      1.68 o 
   8  -3   1        9.35       15.50      2.34 o 
   9  -3   1       24.33       33.33      3.93 o 
  -9  -2   1        2.98        2.96      3.54 o 
  -8  -2   1        5.93        7.53      2.49 o 
  -7  -2   1       93.57       92.94      4.90 o 
  -6  -2   1        0.48       -0.90      1.49 o 
  -5  -2   1        1.69        5.52      1.70 o 
  -4  -2   1       40.39       45.38      2.49 o 
  -3  -2   1       94.72      105.69      7.28 o 
  -2  -2   1       62.07       47.62      3.32 o 
  -1  -2   1     2088.10     2052.81     17.88 o 
   0  -2   1     1082.13      972.04     12.36 o 
   1  -2   1      305.86      290.87      2.29 o 
   2  -2   1       19.92       17.37      1.99 o 
   3  -2   1        2.46        1.72      0.65 o 
   4  -2   1        0.00       -1.04      1.04 o 
   5  -2   1       13.98       13.08      1.80 o 
   6  -2   1       40.70       43.75      2.29 o 
   7  -2   1       60.51       60.53      3.35 o 
   8  -2   1        0.80       -0.80      1.77 o 
   9  -2   1        7.78        9.79      2.59 o 
  -9  -1   1        0.00       -2.31      2.31 o 
  -8  -1   1        6.34        8.13      3.76 o 
  -7  -1   1       31.49       31.05      2.80 o 
  -6  -1   1       16.65       18.53      2.31 o 
  -5  -1   1        2.14        3.40      1.14 o 
  -4  -1   1       44.99       53.39      1.27 o 
  -3  -1   1       92.82       91.60      1.78 o 
  -2  -1   1       23.28       26.72      1.89 o 
  -1  -1   1     2089.83     2023.76     15.29 o 
   1  -1   1     1157.75     1131.69      8.32 o 
   2  -1   1     1802.43     1824.79     16.54 o 
   3  -1   1      119.05      138.79      2.34 o 
   4  -1   1      601.14      704.66     15.33 o 
   5  -1   1      371.01      373.99     15.32 o 
   6  -1   1       74.82       85.06      6.87 o 
   7  -1   1        2.76        1.13      1.63 o 
   8  -1   1       16.01       14.01      4.82 o 
   9  -1   1       10.70       15.73      4.27 o 
  -9   0   1       10.55       15.45      2.99 o 
  -8   0   1        2.52        0.62      2.16 o 
  -7   0   1       19.83       19.85      2.47 o 
  -6   0   1        1.60        2.09      1.39 o 
  -5   0   1        1.11        1.82      0.64 o 
  -4   0   1       40.48       38.14      1.58 o 
  -3   0   1       52.13       50.17      1.27 o 
  -2   0   1      200.58      172.79      2.05 o 
  -1   0   1     2637.32     2407.33     12.87 o 
   1   0   1      166.98      150.89      3.40 o 
   2   0   1     8844.48     8324.02    107.67 o 
   3   0   1      123.53      127.87      9.31 o 
   4   0   1      294.37      279.42      5.75 o 
   5   0   1      522.96      521.35     11.08 o 
   6   0   1       51.84       57.06      3.26 o 
   7   0   1      256.08      226.81      9.89 o 
   8   0   1        1.67       -2.20      2.20 o 
   9   0   1       13.07        6.93      2.66 o 
  -9   1   1        0.15        2.04      2.30 o 
  -8   1   1       89.12       99.00     10.35 o 
  -7   1   1        0.02        1.12      1.82 o 
  -6   1   1       21.88       24.78      1.47 o 
  -5   1   1       17.33       17.14      1.49 o 
  -4   1   1      114.99      117.98      6.04 o 
  -3   1   1       48.76       50.64      1.82 o 
  -2   1   1      168.76      147.82      2.09 o 
  -1   1   1      732.24      692.46      8.11 o 
   0   1   1      385.34      344.85      3.48 o 
   1   1   1        3.21        5.28      1.05 o 
   2   1   1      729.19      724.22     19.53 o 
   3   1   1        8.60        9.56      1.39 o 
   4   1   1      273.79      285.54      7.00 o 
   5   1   1        3.23        6.92      1.99 o 
   6   1   1      203.06      215.18      6.72 o 
   7   1   1      116.52      113.52      5.48 o 
   8   1   1       95.97       84.47      5.01 o 
   9   1   1       44.63       46.63      7.11 o 
  -9   2   1       14.88       18.00      2.97 o 
  -8   2   1        8.34       14.51      6.35 o 
  -7   2   1      153.14      162.61      7.94 o 
  -6   2   1      950.13     1074.93     44.27 o 
  -5   2   1       41.76       36.10      1.62 o 
  -4   2   1      281.31      282.22      4.84 o 
  -3   2   1      514.92      530.97      7.97 o 
  -2   2   1      850.76      799.39     11.42 o 
  -1   2   1       86.61       76.58      2.97 o 
   0   2   1      852.28      818.42     13.07 o 
   1   2   1      159.85      147.35      4.39 o 
   2   2   1       77.74       69.32      3.46 o 
   3   2   1      256.93      280.01     11.46 o 
   4   2   1       10.63        8.53      1.61 o 
   5   2   1        8.12       11.79      2.23 o 
   6   2   1       23.00       24.68      5.48 o 
   7   2   1        0.03       -0.90      2.32 o 
   8   2   1        2.66        4.09      2.48 o 
   9   2   1       11.02       13.01      3.64 o 
  -9   3   1        9.16       13.44      2.69 o 
  -8   3   1       61.28       70.23      4.08 o 
  -7   3   1       23.49       20.82      1.83 o 
  -6   3   1      113.10      120.16      5.32 o 
  -5   3   1      177.95      178.13      4.00 o 
  -4   3   1       71.68       79.53      2.28 o 
  -3   3   1      843.88      839.83     13.99 o 
  -2   3   1     1658.35     1717.68     18.84 o 
  -1   3   1        1.46        0.88      0.68 o 
   0   3   1       21.74       23.12      2.92 o 
   1   3   1      859.34      881.38     10.49 o 
   2   3   1        1.94        2.37      0.80 o 
   3   3   1       99.39      101.42      3.35 o 
   4   3   1      240.88      247.70     12.71 o 
   5   3   1        6.13       10.66      2.06 o 
   6   3   1       41.72       34.28      3.59 o 
   7   3   1        0.60       -1.48      2.93 o 
   8   3   1        6.96        9.54      2.98 o 
   9   3   1        3.68        5.54      4.06 o 
  -9   4   1       11.35       14.75      8.25 o 
  -8   4   1       52.02       46.67      3.85 o 
  -7   4   1        2.01        1.49      1.23 o 
  -6   4   1      136.76      127.43      3.61 o 
  -5   4   1        2.89        3.22      1.61 o 
  -4   4   1      190.75      184.35      3.63 o 
  -3   4   1        6.11        7.95      0.97 o 
  -2   4   1      257.93      246.17      5.49 o 
  -1   4   1        0.39       -0.68      0.77 o 
   0   4   1       19.18       21.59      1.26 o 
   1   4   1       82.01       85.97      2.37 o 
   2   4   1      153.10      150.88      3.93 o 
   3   4   1       31.41       30.27      2.34 o 
   4   4   1       16.88       20.34      2.13 o 
   5   4   1       55.29       60.79      5.55 o 
   6   4   1       11.87       11.64      2.65 o 
   7   4   1        2.69        1.26      6.47 o 
   8   4   1       34.23       27.52      3.96 o 
  -8   5   1        2.04       -0.62      0.93 o 
  -7   5   1        0.01        1.49      1.35 o 
  -6   5   1       33.79       34.60      2.15 o 
  -5   5   1       40.32       38.79      3.71 o 
  -4   5   1       28.22       29.95      2.64 o 
  -3   5   1        6.55        5.30      0.96 o 
  -2   5   1        0.46        1.62      0.88 o 
  -1   5   1        0.16        1.51      0.89 o 
   0   5   1       26.52       22.58      2.26 o 
   1   5   1      535.90      580.82     10.73 o 
   2   5   1       10.85       11.10      1.34 o 
   3   5   1       10.77       13.04      1.54 o 
   4   5   1      149.36      155.17      7.38 o 
   5   5   1      153.90      162.00      7.05 o 
   6   5   1      102.47      110.57      5.97 o 
   7   5   1        7.25        5.40      5.67 o 
   8   5   1        5.29        9.03      3.95 o 
  -8   6   1        1.50        2.93      2.62 o 
  -7   6   1        1.39        4.97      1.64 o 
  -6   6   1       87.28       84.58      3.26 o 
  -5   6   1        8.77       11.51      1.45 o 
  -4   6   1      402.83      402.63     14.27 o 
  -3   6   1        4.10        3.51      1.48 o 
  -2   6   1      492.92      472.21      8.15 o 
  -1   6   1      130.48      130.45      3.34 o 
   0   6   1        0.01        0.64      1.08 o 
   1   6   1      293.07      299.45      6.92 o 
   2   6   1       36.85       35.11      2.14 o 
   3   6   1       10.79        9.90      1.59 o 
   4   6   1       44.52       42.06      3.50 o 
   5   6   1       12.64       15.25      2.99 o 
   6   6   1        0.01       -0.75      1.97 o 
   7   6   1        8.88       13.94      2.98 o 
  -7   7   1        0.28        2.01      3.01 o 
  -6   7   1       27.14       25.20      1.92 o 
  -5   7   1       48.26       35.99      2.46 o 
  -4   7   1       36.22       33.83      1.96 o 
  -3   7   1       93.75       88.30      4.16 o 
  -2   7   1      849.94      811.88     27.42 o 
  -1   7   1        0.99        0.72      1.26 o 
   0   7   1      229.26      218.77      5.15 o 
   1   7   1      146.73      145.65      4.21 o 
   2   7   1      133.24      129.67      3.85 o 
   3   7   1       38.91       34.27      4.77 o 
   4   7   1        2.01        0.16      1.97 o 
   5   7   1       38.55       34.73      3.74 o 
   6   7   1        4.27        8.04      2.64 o 
  -6   8   1        5.24        5.08      4.84 o 
  -5   8   1        0.09       -0.55      2.65 o 
  -4   8   1      109.94      105.08      4.90 o 
  -3   8   1        0.00       -0.56      1.51 o 
  -2   8   1        0.07        0.55      1.19 o 
  -1   8   1      243.30      232.75      6.80 o 
   0   8   1        0.68        1.19      1.67 o 
   1   8   1       11.25       11.15      1.82 o 
   2   8   1      218.98      208.15      5.90 o 
   3   8   1        0.48        1.70      1.89 o 
   4   8   1       12.26       10.68      4.75 o 
   5   8   1        0.00        0.08      1.96 o 
  -5   9   1        0.08       -0.75      4.73 o 
  -4   9   1       10.15       11.70      5.58 o 
  -3   9   1        0.73        3.75      3.79 o 
  -2   9   1       18.41       19.00      5.29 o 
  -1   9   1        0.17        4.34      3.77 o 
   0   9   1        0.04       -1.53      2.47 o 
   1   9   1        0.52       -0.26      1.72 o 
   2   9   1        4.40        7.12      2.12 o 
   3   9   1        1.70       -2.41      3.45 o 
  -3  10   1        0.30       -0.68      3.63 o 
  -2  10   1       32.18       30.91      5.81 o 
  -1  10   1        0.13        3.50      2.38 o 
   0  10   1        4.18        7.44      8.20 o 
   1  10   1        8.91        8.08      2.58 o 
  -2 -10   2       17.42       15.03      2.91 o 
  -1 -10   2       11.50       12.69      2.80 o 
   0 -10   2        1.93       -2.22      3.88 o 
   1 -10   2       50.64       51.20      4.94 o 
   2 -10   2       11.87       17.44      2.88 o 
   3 -10   2       40.89       56.66      4.88 o 
   4 -10   2       33.01       41.68      5.02 o 
  -4  -9   2        1.45       -1.61      3.73 o 
  -3  -9   2        1.09        1.20      1.94 o 
  -2  -9   2        0.86        4.14      2.13 o 
  -1  -9   2        0.35        3.30      1.95 o 
   0  -9   2        1.63       -1.98      1.99 o 
   1  -9   2        8.12        7.36      3.59 o 
   2  -9   2       24.30       27.14      2.98 o 
   3  -9   2       19.29       17.52      4.29 o 
   4  -9   2        0.01       -0.12      2.14 o 
   5  -9   2        0.61        5.75      2.86 o 
   6  -9   2       16.42       14.98      3.24 o 
  -6  -8   2       33.42       33.53      5.16 o 
  -5  -8   2        2.48        0.50      1.95 o 
  -4  -8   2        9.82       11.53      2.42 o 
  -3  -8   2       52.39       49.16      4.56 o 
  -2  -8   2        0.38        2.93      1.97 o 
  -1  -8   2        5.43        6.17      2.63 o 
   0  -8   2       37.33       35.93      6.74 o 
   1  -8   2       20.20       21.30      3.95 o 
   2  -8   2       11.63       16.75      2.59 o 
   3  -8   2        0.10       -1.08      1.84 o 
   4  -8   2        0.00        3.35      3.05 o 
   5  -8   2       24.77       25.90      2.75 o 
   6  -8   2        2.11        2.39      2.21 o 
   7  -8   2        0.02        4.30      2.45 o 
  -6  -7   2        6.97        9.49      6.19 o 
  -5  -7   2        6.19        9.14      4.91 o 
  -4  -7   2      165.05      159.20      9.02 o 
  -3  -7   2       92.72       87.87      2.84 o 
  -2  -7   2       18.47       18.91      2.26 o 
  -1  -7   2       81.88       84.14      2.57 o 
   0  -7   2        0.53       -0.27      1.51 o 
   1  -7   2        0.91        1.08      1.94 o 
   2  -7   2        3.30        0.10      1.71 o 
   3  -7   2        1.69        6.08      3.54 o 
   4  -7   2       31.21       31.77      2.84 o 
   5  -7   2        6.16        9.11      2.11 o 
   6  -7   2        1.35       15.85      4.81 o 
   7  -7   2       43.60       37.30      3.64 o 
   8  -7   2        6.48        8.09      2.50 o 
  -7  -6   2       11.58       15.95      3.18 o 
  -6  -6   2        3.22        3.19      3.11 o 
  -5  -6   2       34.77       36.88      3.22 o 
  -4  -6   2       17.18       16.89      2.60 o 
  -3  -6   2        0.26        1.23      1.02 o 
  -2  -6   2       17.10       15.72      1.83 o 
  -1  -6   2        0.39        0.43      1.12 o 
   0  -6   2       12.16       11.02      2.60 o 
   1  -6   2      120.48      130.59      4.33 o 
   2  -6   2        4.28        5.20      2.63 o 
   3  -6   2       31.87       39.30      5.30 o 
   4  -6   2       20.40       22.94      2.37 o 
   5  -6   2       54.30       56.27      4.27 o 
   6  -6   2       68.86       66.71      3.93 o 
   7  -6   2       18.67       19.63      3.28 o 
   8  -6   2        0.69        2.19      1.98 o 
  -8  -5   2        8.39       11.88      2.98 o 
  -7  -5   2        1.03        1.45      2.36 o 
  -6  -5   2       23.68       23.14      5.07 o 
  -5  -5   2       78.36       82.67      4.23 o 
  -4  -5   2       69.25       67.26      4.26 o 
  -3  -5   2       71.35       67.98      1.98 o 
  -2  -5   2      115.86      110.90      3.49 o 
  -1  -5   2       18.81       19.85      1.27 o 
   0  -5   2       11.28       15.41      1.06 o 
   1  -5   2       36.59       38.19      2.67 o 
   2  -5   2      237.39      264.06      7.09 o 
   3  -5   2      192.39      201.78      5.30 o 
   4  -5   2        1.75        3.38      1.20 o 
   5  -5   2      198.25      191.88      5.54 o 
   6  -5   2      187.47      188.48      4.74 o 
   7  -5   2        1.76        2.69      2.30 o 
   8  -5   2       20.05       17.31      4.44 o 
   9  -5   2        0.71        5.42      4.78 o 
  -8  -4   2       13.75       13.23      2.85 o 
  -7  -4   2        0.20        1.04      1.93 o 
  -6  -4   2       14.98       14.27      2.54 o 
  -5  -4   2        0.69        1.13      1.63 o 
  -4  -4   2      173.33      171.69     11.35 o 
  -3  -4   2        2.58        5.37      0.97 o 
  -2  -4   2      227.73      210.52      7.90 o 
  -1  -4   2      331.96      366.05      8.57 o 
   0  -4   2      150.45      176.17      4.12 o 
   1  -4   2      392.72      413.42      7.41 o 
   2  -4   2      979.38     1067.26     18.20 o 
   3  -4   2      363.07      363.32      4.79 o 
   4  -4   2       69.21       76.03      2.16 o 
   5  -4   2       66.74       63.94      2.23 o 
   6  -4   2      126.11      131.78      4.32 o 
   7  -4   2       13.71       13.35      1.50 o 
   8  -4   2       17.43       16.76      5.79 o 
   9  -4   2        9.24       11.44      2.90 o 
  -9  -3   2        2.04        3.33      3.70 o 
  -8  -3   2        0.81        3.25      2.31 o 
  -7  -3   2       52.48       54.14      4.52 o 
  -6  -3   2       12.85       15.21      2.37 o 
  -5  -3   2        1.49       -0.72      1.26 o 
  -4  -3   2      270.07      309.53     16.83 o 
  -3  -3   2       94.20       82.24      3.11 o 
  -2  -3   2       21.70       23.52      1.16 o 
  -1  -3   2      205.76      227.37      4.03 o 
   0  -3   2      472.98      452.72     25.18 o 
   1  -3   2      112.77      138.46      3.29 o 
   2  -3   2     1617.79     1575.18     22.00 o 
   3  -3   2       32.49       33.98      1.22 o 
   4  -3   2       60.07       67.21      1.82 o 
   5  -3   2       19.44       19.33      1.26 o 
   6  -3   2       50.89       44.59      2.08 o 
   7  -3   2       16.11       13.54      1.64 o 
   8  -3   2        1.30        0.41      3.57 o 
   9  -3   2        1.42       -0.65      2.33 o 
  -9  -2   2       11.55       16.02      3.59 o 
  -8  -2   2       13.77       12.02      4.38 o 
  -7  -2   2        0.52       -0.29      1.96 o 
  -6  -2   2       71.68       63.06      3.32 o 
  -5  -2   2        2.22        0.21      0.90 o 
  -4  -2   2      546.33      592.99     14.86 o 
  -3  -2   2      224.83      239.44      3.56 o 
  -2  -2   2       33.29       33.48      1.19 o 
  -1  -2   2      181.64      192.23      4.46 o 
   0  -2   2    10063.78     9264.72    115.24 o 
   1  -2   2     3782.45     3410.16     27.16 o 
   2  -2   2       58.23       56.46      3.21 o 
   3  -2   2       91.95      102.91      4.03 o 
   4  -2   2      144.06      146.35      2.60 o 
   5  -2   2        3.13        6.36      0.99 o 
   6  -2   2       14.94       14.92      1.28 o 
   7  -2   2        1.44        0.18      1.51 o 
   8  -2   2        0.00        5.28      2.21 o 
   9  -2   2        0.49       -2.01      2.90 o 
  -9  -1   2       77.75       75.99      5.16 o 
  -8  -1   2        1.80        2.25      2.11 o 
  -7  -1   2       62.61       61.03      3.41 o 
  -6  -1   2        6.39        8.43      3.84 o 
  -5  -1   2      104.36      102.01      2.54 o 
  -4  -1   2       59.80       69.33      1.80 o 
  -3  -1   2       94.60      108.31      5.26 o 
  -2  -1   2      386.27      400.48      4.87 o 
  -1  -1   2      257.65      251.85      7.72 o 
   0  -1   2       17.33       16.20      1.08 o 
   1  -1   2       82.51       81.31      1.85 o 
   2  -1   2      588.97      552.50     13.95 o 
   3  -1   2        7.66        9.21      0.88 o 
   4  -1   2       62.51       69.25      3.67 o 
   5  -1   2      153.68      169.47      6.16 o 
   6  -1   2       28.03       33.34      4.89 o 
   7  -1   2      239.37      227.72      8.08 o 
   8  -1   2       21.48       17.69      3.03 o 
   9  -1   2       32.73       33.68      7.89 o 
  -9   0   2        0.42       -1.42      3.27 o 
  -8   0   2        9.63       11.43      2.18 o 
  -7   0   2       75.88       74.54      3.79 o 
  -6   0   2       76.02       70.67      3.12 o 
  -5   0   2       32.54       30.16      2.19 o 
  -4   0   2       54.06       53.75      1.49 o 
  -3   0   2      301.69      294.81      4.26 o 
  -2   0   2      334.71      337.15      4.71 o 
  -1   0   2      764.97      755.54     10.34 o 
   0   0   2      908.29      815.48     10.91 o 
   1   0   2     3271.47     3299.88     29.45 o 
   2   0   2     1287.86     1304.22     12.16 o 
   3   0   2      520.71      495.72     25.25 o 
   4   0   2     1053.73     1093.37     11.70 o 
   5   0   2        9.36       11.46      1.77 o 
   6   0   2      216.20      209.65      8.68 o 
   7   0   2        2.10        6.16      2.45 o 
   8   0   2       13.25       13.39      2.81 o 
   9   0   2      109.98      110.08      9.25 o 
  -9   1   2       28.34       28.58      3.69 o 
  -8   1   2        0.85        2.34      1.77 o 
  -7   1   2        7.24        7.17      4.02 o 
  -6   1   2      152.98      156.85      3.51 o 
  -5   1   2       31.46       29.87      2.95 o 
  -4   1   2        0.07       -0.80      1.03 o 
  -3   1   2      435.07      476.96      9.78 o 
  -2   1   2      311.29      305.61      4.77 o 
  -1   1   2      511.29      488.39      6.69 o 
   0   1   2     1634.57     1494.68     11.89 o 
   1   1   2        0.18        2.13      0.93 o 
   2   1   2     1036.38      989.29     18.71 o 
   3   1   2       38.04       45.23      2.12 o 
   4   1   2      350.35      372.26      8.19 o 
   5   1   2       56.79       59.11      2.94 o 
   6   1   2      337.16      331.24     10.85 o 
   7   1   2       67.46       56.11      3.61 o 
   8   1   2       56.30       54.44      5.25 o 
   9   1   2       19.52       20.84      4.49 o 
  -9   2   2        0.41        1.75      2.09 o 
  -8   2   2        7.02        5.49      2.17 o 
  -7   2   2       71.95       67.45      3.18 o 
  -6   2   2      210.86      210.87      6.82 o 
  -5   2   2        0.11        1.46      0.97 o 
  -4   2   2      133.93      148.93      2.81 o 
  -3   2   2      815.28      843.30     10.15 o 
  -2   2   2      114.64      121.98      1.92 o 
  -1   2   2      201.81      177.77      4.21 o 
   0   2   2       54.62       50.63      1.26 o 
   1   2   2     1821.96     1910.97     24.40 o 
   2   2   2      303.29      313.95     10.65 o 
   3   2   2      198.65      192.66      5.19 o 
   4   2   2       32.59       29.00      3.09 o 
   5   2   2       98.72      101.56      4.37 o 
   6   2   2       26.16       25.76      4.74 o 
   7   2   2       48.36       47.75      4.15 o 
   8   2   2       72.14       77.45      7.73 o 
   9   2   2        0.31       -3.26      3.26 o 
  -9   3   2        0.25        1.71      2.27 o 
  -8   3   2        2.38        8.50      3.02 o 
  -7   3   2        6.14        4.61      1.38 o 
  -6   3   2        0.07       -0.71      1.18 o 
  -5   3   2        0.03        1.32      0.96 o 
  -4   3   2      114.07      122.56      8.43 o 
  -3   3   2      109.32      115.31      3.82 o 
  -2   3   2       28.74       27.32      0.96 o 
  -1   3   2       28.29       26.35      1.09 o 
   0   3   2        4.41        9.11      0.89 o 
   1   3   2      561.13      617.55      8.58 o 
   2   3   2        2.41        5.50      1.12 o 
   3   3   2        7.55        8.34      0.75 o 
   4   3   2      527.34      545.06     12.37 o 
   5   3   2      283.26      289.38     15.54 o 
   6   3   2        2.86        1.00      1.92 o 
   7   3   2        0.04        1.04      5.19 o 
   8   3   2        3.92       11.10      7.60 o 
  -9   4   2        3.01        3.20      2.85 o 
  -8   4   2        0.02        1.62      1.38 o 
  -7   4   2       23.52       29.02      3.16 o 
  -6   4   2        4.79        7.24      1.28 o 
  -5   4   2        0.23       -1.47      1.56 o 
  -4   4   2        0.18        1.22      0.85 o 
  -3   4   2       29.08       28.54      1.20 o 
  -2   4   2        1.82       -0.40      1.24 o 
  -1   4   2      109.22      107.79      5.51 o 
   0   4   2        2.95        0.66      0.92 o 
   1   4   2      309.00      331.03      5.38 o 
   2   4   2       66.98       64.29      3.75 o 
   3   4   2       20.68       18.80      2.16 o 
   4   4   2       68.71       68.98      7.16 o 
   5   4   2       13.61       16.38      2.68 o 
   6   4   2        5.18        4.17      2.54 o 
   7   4   2        1.85        0.91      2.42 o 
   8   4   2        1.00        0.92      2.32 o 
  -8   5   2       22.82       21.45      2.79 o 
  -7   5   2        0.42        0.81      1.24 o 
  -6   5   2       12.77       10.63      4.72 o 
  -5   5   2        2.54        2.47      1.46 o 
  -4   5   2        2.11        3.18      0.99 o 
  -3   5   2        4.79        6.23      1.52 o 
  -2   5   2        1.98        2.11      1.10 o 
  -1   5   2       10.94       11.43      1.27 o 
   0   5   2       72.25       71.82      2.33 o 
   1   5   2       19.87       17.04      1.47 o 
   2   5   2       26.71       25.01      1.87 o 
   3   5   2       52.03       56.78      4.57 o 
   4   5   2        2.01       -1.04      2.22 o 
   5   5   2       22.95       28.20      5.10 o 
   6   5   2       19.33       18.05      3.09 o 
   7   5   2        0.50        4.75      2.45 o 
  -8   6   2        0.02       -0.17      1.77 o 
  -7   6   2        1.21        1.77      1.89 o 
  -6   6   2        0.60        0.93      1.75 o 
  -5   6   2        2.95        1.94      1.11 o 
  -4   6   2        5.77        6.88      2.18 o 
  -3   6   2       26.46       27.08      3.25 o 
  -2   6   2      342.50      317.60     11.08 o 
  -1   6   2      129.74      128.52      3.44 o 
   0   6   2      241.03      236.87      5.16 o 
   1   6   2       81.77       82.42      2.80 o 
   2   6   2      100.92      103.13      3.54 o 
   3   6   2      195.10      202.80     10.68 o 
   4   6   2       10.38       12.22      2.78 o 
   5   6   2       37.47       39.74      3.90 o 
   6   6   2        4.47        1.40      2.38 o 
  -7   7   2        2.62       -1.59      2.57 o 
  -6   7   2        2.98        3.23      2.36 o 
  -5   7   2       26.24       16.19      1.52 o 
  -4   7   2       32.55       28.23      1.90 o 
  -3   7   2        0.61        1.34      1.48 o 
  -2   7   2       23.51       23.45      1.91 o 
  -1   7   2      179.92      185.29      5.00 o 
   0   7   2      104.75       99.83      3.30 o 
   1   7   2        1.91       -0.12      1.44 o 
   2   7   2       38.96       41.48      2.42 o 
   3   7   2       23.09       22.83      2.13 o 
   4   7   2       48.90       49.30      3.61 o 
   5   7   2       72.60       76.90      5.32 o 
   6   7   2        0.60        3.69      4.30 o 
  -6   8   2        2.27        0.57      4.02 o 
  -5   8   2        2.04        2.88      3.54 o 
  -4   8   2        0.63        2.23      2.65 o 
  -3   8   2        8.66        8.76      1.60 o 
  -2   8   2       26.39       29.01      2.23 o 
  -1   8   2       35.60       39.71      2.38 o 
   0   8   2        2.64       -1.20      2.16 o 
   1   8   2       27.47       23.54      2.20 o 
   2   8   2        0.35        1.94      1.55 o 
   3   8   2       11.42       10.01      3.83 o 
   4   8   2       53.71       55.50      4.39 o 
  -4   9   2        8.71       17.94      5.17 o 
  -3   9   2        0.17        3.88      4.93 o 
  -2   9   2       17.31       20.67      5.31 o 
  -1   9   2        4.90        8.28      2.63 o 
   0   9   2        6.27        4.31      2.21 o 
   1   9   2        3.44        1.52      1.57 o 
   2   9   2        1.15        0.90      2.04 o 
   3   9   2        2.16       -2.02      3.38 o 
  -2 -10   3       18.37       15.07      2.66 o 
  -1 -10   3        2.94        1.86      2.38 o 
   0 -10   3        1.39        2.91      4.83 o 
   1 -10   3       44.69       49.58      4.19 o 
   2 -10   3        2.32        1.66      4.31 o 
   3 -10   3        0.68       -2.14      2.58 o 
   4 -10   3        4.38        9.76      4.40 o 
  -4  -9   3       33.57       36.21      5.64 o 
  -3  -9   3        0.79       -2.20      2.20 o 
  -2  -9   3        5.09        5.26      2.46 o 
  -1  -9   3        8.95        7.06      2.53 o 
   0  -9   3        3.68       -1.03      2.07 o 
   1  -9   3        2.69        0.53      3.49 o 
   2  -9   3       26.44       30.10      3.80 o 
   3  -9   3        1.66        4.61      2.42 o 
   4  -9   3        0.80       -2.76      2.80 o 
   5  -9   3        8.64        6.27      2.53 o 
   6  -9   3        1.30       -1.04      2.74 o 
  -6  -8   3        0.39        0.98      3.77 o 
  -5  -8   3       28.52       28.23      3.38 o 
  -4  -8   3       47.67       43.17      5.56 o 
  -3  -8   3        9.33       10.76      2.40 o 
  -2  -8   3        5.01        8.64      2.63 o 
  -1  -8   3       40.56       36.44      4.58 o 
   0  -8   3       41.65       36.50      3.67 o 
   1  -8   3        0.11        3.55      2.12 o 
   2  -8   3      126.81      132.64      6.01 o 
   3  -8   3       65.88       68.73      4.34 o 
   4  -8   3        0.27        1.41      2.95 o 
   5  -8   3        1.99        4.11      2.76 o 
   6  -8   3       18.00       20.44      3.32 o 
   7  -8   3       11.52       12.41      5.71 o 
  -6  -7   3       28.53       28.65      6.43 o 
  -5  -7   3       45.29       45.18     14.19 o 
  -4  -7   3      267.74      254.83     14.28 o 
  -3  -7   3       10.66       10.67      1.38 o 
  -2  -7   3        1.02        1.25      1.58 o 
  -1  -7   3      186.74      188.76      6.10 o 
   0  -7   3       47.81       51.20      3.47 o 
   1  -7   3        9.74       16.34      2.44 o 
   2  -7   3       45.32       47.91      3.51 o 
   3  -7   3        5.18        5.22      1.94 o 
   4  -7   3        9.01       14.96      2.55 o 
   5  -7   3       77.33       84.45      5.47 o 
   6  -7   3        4.84        1.16      2.02 o 
   7  -7   3       16.43       19.07      3.12 o 
  -7  -6   3       16.65       18.30      3.84 o 
  -6  -6   3       29.18       33.53      5.90 o 
  -5  -6   3       25.72       27.93      3.19 o 
  -4  -6   3       18.02       19.21      1.54 o 
  -3  -6   3        5.31        4.79      1.19 o 
  -2  -6   3        0.35        0.70      0.86 o 
  -1  -6   3       12.89       11.57      1.00 o 
   0  -6   3       93.88       94.10      5.11 o 
   1  -6   3        0.21        0.29      1.78 o 
   2  -6   3       22.83       23.06      4.84 o 
   3  -6   3        9.78       13.59      2.06 o 
   4  -6   3        2.22        0.64      1.77 o 
   5  -6   3       32.60       32.81      4.27 o 
   6  -6   3       44.08       36.69      3.16 o 
   7  -6   3       91.44       88.50      7.27 o 
   8  -6   3        0.02        1.39      2.75 o 
  -8  -5   3        8.02        8.82      3.10 o 
  -7  -5   3        1.89        1.42      2.25 o 
  -6  -5   3       67.87       60.43      5.73 o 
  -5  -5   3        1.64        0.63      1.64 o 
  -4  -5   3       33.17       28.03      1.59 o 
  -3  -5   3      128.39      118.01      5.61 o 
  -2  -5   3       45.11       42.35      1.83 o 
  -1  -5   3        9.33        9.25      0.72 o 
   0  -5   3       34.85       31.08      3.24 o 
   1  -5   3       29.28       24.49      1.93 o 
   2  -5   3       10.59       10.49      1.71 o 
   3  -5   3       53.68       57.32      2.81 o 
   4  -5   3      104.00      112.72      4.61 o 
   5  -5   3       71.03       68.08      4.43 o 
   6  -5   3        0.44        2.07      1.35 o 
   7  -5   3        7.01        3.69      1.53 o 
   8  -5   3       50.97       64.25      8.49 o 
  -8  -4   3        2.70        5.36      2.52 o 
  -7  -4   3       30.00       31.61      8.00 o 
  -6  -4   3       31.82       28.59      2.63 o 
  -5  -4   3       37.13       32.14      2.10 o 
  -4  -4   3        0.09        0.35      0.86 o 
  -3  -4   3        0.70        0.17      0.81 o 
  -2  -4   3       28.67       26.62      1.42 o 
  -1  -4   3      277.15      293.35      3.83 o 
   0  -4   3      455.72      471.13     31.79 o 
   1  -4   3      476.37      506.30     18.99 o 
   2  -4   3       64.46       55.64      2.58 o 
   3  -4   3       86.34       89.99      1.97 o 
   4  -4   3      332.08      324.96      8.29 o 
   5  -4   3       17.38       17.04      2.20 o 
   6  -4   3       43.95       46.55      2.08 o 
   7  -4   3      101.18      104.80      3.84 o 
   8  -4   3       45.72       45.57      3.78 o 
   9  -4   3        5.09        3.83      3.85 o 
  -9  -3   3        6.02        5.78      4.85 o 
  -8  -3   3        6.16       -0.44      1.96 o 
  -7  -3   3        9.41        9.15      2.37 o 
  -6  -3   3        3.06        6.43      2.35 o 
  -5  -3   3        2.52        4.17      1.21 o 
  -4  -3   3      187.39      214.53     10.60 o 
  -3  -3   3       25.09       23.48      1.22 o 
  -2  -3   3       15.29       18.91      2.93 o 
  -1  -3   3      443.92      458.68     10.55 o 
   0  -3   3      280.22      277.13      6.59 o 
   1  -3   3       83.83       83.71      2.83 o 
   2  -3   3       30.15       26.34      0.87 o 
   3  -3   3        7.85        9.67      1.32 o 
   4  -3   3        7.58        5.35      1.06 o 
   5  -3   3       54.65       52.07      2.91 o 
   6  -3   3       30.32       33.19      2.07 o 
   7  -3   3       41.80       35.08      3.00 o 
   8  -3   3       42.68       36.89      3.13 o 
   9  -3   3        3.53        1.11      2.05 o 
  -9  -2   3       24.39       24.98      3.22 o 
  -8  -2   3       34.22       39.71      3.79 o 
  -7  -2   3       88.36       85.20      4.79 o 
  -6  -2   3        5.83        8.87      2.44 o 
  -5  -2   3      131.27      140.73      3.80 o 
  -4  -2   3       92.21      102.72      2.65 o 
  -3  -2   3      185.46      190.96      4.09 o 
  -2  -2   3      592.33      601.49      7.49 o 
  -1  -2   3       32.78       30.28      4.13 o 
   0  -2   3     3655.68     3720.00     36.69 o 
   1  -2   3      678.01      685.46      6.83 o 
   2  -2   3      199.39      185.42      3.44 o 
   3  -2   3      950.84      917.83     15.16 o 
   4  -2   3       65.80       68.66      3.22 o 
   5  -2   3       73.50       74.70      2.15 o 
   6  -2   3       15.80       18.92      2.80 o 
   7  -2   3       64.69       63.28      4.05 o 
   8  -2   3        3.92        4.18      2.83 o 
   9  -2   3        0.02        4.51      2.61 o 
  -9  -1   3        5.73        7.87      3.05 o 
  -8  -1   3        1.01        2.12      1.84 o 
  -7  -1   3      123.69      123.28      4.84 o 
  -6  -1   3        9.36       14.07      3.46 o 
  -5  -1   3      291.72      295.64      5.09 o 
  -4  -1   3        0.41       -0.64      0.79 o 
  -3  -1   3        0.57       -0.27      2.18 o 
  -2  -1   3      356.03      348.03      4.39 o 
  -1  -1   3      260.53      239.10      6.16 o 
   0  -1   3       48.84       45.08      1.14 o 
   1  -1   3        3.27        4.34      0.83 o 
   2  -1   3      332.51      318.21      4.39 o 
   3  -1   3        0.49        3.83      3.36 o 
   4  -1   3        1.94        3.92      1.48 o 
   5  -1   3       67.51       66.93      4.63 o 
   6  -1   3        6.99        9.33      2.08 o 
   7  -1   3       13.50       17.01      3.59 o 
   8  -1   3        0.10        0.25      4.19 o 
   9  -1   3        1.08       -1.22      2.23 o 
  -9   0   3       14.65       21.13      3.13 o 
  -8   0   3        1.53       -1.04      2.38 o 
  -7   0   3       98.11       94.40      3.11 o 
  -6   0   3      529.31      508.47      8.71 o 
  -5   0   3       82.04       81.31      2.20 o 
  -4   0   3       41.10       43.76      1.44 o 
  -3   0   3       20.44       18.42      1.00 o 
  -2   0   3       53.95       46.05      1.23 o 
  -1   0   3      624.08      593.27      8.94 o 
   0   0   3       69.76       67.25      1.37 o 
   1   0   3      303.30      301.91      4.71 o 
   2   0   3      144.00      148.61      3.40 o 
   3   0   3       59.54       55.10      1.40 o 
   4   0   3      235.97      229.67      6.88 o 
   5   0   3       63.08       62.14      3.08 o 
   6   0   3      105.32      114.07      7.53 o 
   7   0   3       13.82       17.89      3.45 o 
   8   0   3      145.50      138.38      9.45 o 
   9   0   3        0.18       -2.80      2.80 o 
  -9   1   3        1.22        1.57      2.05 o 
  -8   1   3        9.74        7.34      5.16 o 
  -7   1   3       14.64       15.22      1.51 o 
  -6   1   3       27.36       25.37      1.44 o 
  -5   1   3      124.65      124.32      4.75 o 
  -4   1   3       10.46       11.56      1.14 o 
  -3   1   3       76.84       76.09      1.58 o 
  -2   1   3     1443.58     1479.70     22.11 o 
  -1   1   3      137.40      142.62      4.85 o 
   0   1   3        0.46        0.61      0.60 o 
   1   1   3      277.69      293.54      4.80 o 
   2   1   3      348.85      333.08      5.11 o 
   3   1   3       74.81       74.19      2.46 o 
   4   1   3        1.09        0.61      0.53 o 
   5   1   3       13.19       14.77      2.76 o 
   6   1   3       12.41       14.80      2.40 o 
   7   1   3        0.84        1.12      1.95 o 
   8   1   3       69.06       53.06      4.38 o 
   9   1   3       18.29       20.77      6.23 o 
  -9   2   3        0.62       -1.83      1.83 o 
  -8   2   3       75.94       63.83      4.20 o 
  -7   2   3       12.62       13.27      1.53 o 
  -6   2   3      359.10      358.80     19.93 o 
  -5   2   3       53.41       55.37      4.67 o 
  -4   2   3       91.39       91.46      5.17 o 
  -3   2   3       24.37       21.26      1.78 o 
  -2   2   3      242.45      279.90      6.58 o 
  -1   2   3      258.69      260.51      4.98 o 
   0   2   3      997.99     1028.35     14.20 o 
   1   2   3       37.30       40.97      1.34 o 
   2   2   3      192.78      206.17      6.14 o 
   3   2   3      855.15      831.89     18.36 o 
   4   2   3       38.58       37.25      2.59 o 
   5   2   3      249.65      254.93      8.23 o 
   6   2   3        6.38        7.50      2.46 o 
   7   2   3       16.96       16.10      2.65 o 
   8   2   3        3.14        3.98      4.70 o 
  -9   3   3       24.08       10.70      2.76 o 
  -8   3   3        0.61       -0.21      2.19 o 
  -7   3   3        6.01        5.45      1.64 o 
  -6   3   3        1.79        1.58      2.18 o 
  -5   3   3        8.55        9.82      1.68 o 
  -4   3   3      165.79      171.13      8.57 o 
  -3   3   3      152.81      156.72      6.78 o 
  -2   3   3      481.85      501.38      6.40 o 
  -1   3   3       21.79       28.16      1.34 o 
   0   3   3      569.58      638.70     16.28 o 
   1   3   3      290.53      342.60      5.49 o 
   2   3   3       36.61       34.27      1.48 o 
   3   3   3       19.60       22.19      2.18 o 
   4   3   3      249.26      239.13      7.13 o 
   5   3   3      211.42      212.75      8.22 o 
   6   3   3       25.97       28.20      3.32 o 
   7   3   3       61.91       71.20      5.14 o 
   8   3   3        6.17       11.73      3.11 o 
  -9   4   3        4.25        5.95      3.59 o 
  -8   4   3       29.76       28.44      2.92 o 
  -7   4   3        3.71        5.03      1.85 o 
  -6   4   3       57.93       65.25      3.79 o 
  -5   4   3        0.26        0.82      0.90 o 
  -4   4   3       35.56       28.44      1.84 o 
  -3   4   3       48.61       48.20      4.51 o 
  -2   4   3        4.16        3.88      0.92 o 
  -1   4   3       80.99       71.94      4.36 o 
   0   4   3       39.62       39.18      1.57 o 
   1   4   3      108.17      109.09      2.68 o 
   2   4   3        4.23        6.01      1.05 o 
   3   4   3       36.09       35.60      3.01 o 
   4   4   3       63.94       68.05      6.59 o 
   5   4   3       14.05       14.67      2.81 o 
   6   4   3        4.89        0.10      4.73 o 
   7   4   3        0.22       -1.47      2.24 o 
  -8   5   3       64.33       69.81      4.33 o 
  -7   5   3       16.47       14.02      2.30 o 
  -6   5   3       42.84       45.29      3.27 o 
  -5   5   3        6.04        3.05      1.01 o 
  -4   5   3        4.22        3.55      1.71 o 
  -3   5   3       31.86       26.65      3.88 o 
  -2   5   3      837.08      808.93     18.37 o 
  -1   5   3       64.78       61.73      2.29 o 
   0   5   3      109.28      104.11      2.80 o 
   1   5   3       61.93       60.89      2.51 o 
   2   5   3        0.66        0.22      1.03 o 
   3   5   3        7.76        6.62      1.13 o 
   4   5   3       58.55       59.11      4.60 o 
   5   5   3        6.35        9.52      5.07 o 
   6   5   3        0.00        1.52      2.45 o 
   7   5   3        6.44        6.53      2.89 o 
  -7   6   3        0.12       -0.13      1.66 o 
  -6   6   3        6.65        4.20      2.38 o 
  -5   6   3        2.81        1.29      1.85 o 
  -4   6   3       48.70       50.33      4.71 o 
  -3   6   3       72.31       63.49      5.97 o 
  -2   6   3        0.00        0.96      1.14 o 
  -1   6   3       41.64       36.84      1.87 o 
   0   6   3      166.97      172.98      4.38 o 
   1   6   3        3.91        4.66      1.93 o 
   2   6   3        3.23        1.83      1.19 o 
   3   6   3      124.99      123.07      3.61 o 
   4   6   3        2.79        4.54      2.05 o 
   5   6   3      110.24      125.41     12.53 o 
   6   6   3       12.99        9.50      3.43 o 
  -7   7   3        1.65        6.84      4.40 o 
  -6   7   3        6.13        2.50      2.09 o 
  -5   7   3        4.70        5.49      1.82 o 
  -4   7   3        6.76        5.12      2.21 o 
  -3   7   3        5.28        6.52      5.38 o 
  -2   7   3      189.58      169.39     10.73 o 
  -1   7   3       60.60       58.38      3.76 o 
   0   7   3       60.53       51.85      2.59 o 
   1   7   3        6.71        3.70      1.74 o 
   2   7   3       81.46       75.09      3.46 o 
   3   7   3        0.06        2.10      1.34 o 
   4   7   3       57.55       57.35      6.35 o 
   5   7   3        0.93        0.04      2.20 o 
  -5   8   3        7.15        8.63      2.57 o 
  -4   8   3       16.96       23.98      3.81 o 
  -3   8   3       35.60       46.27      4.78 o 
  -2   8   3        0.01       -0.12      1.91 o 
  -1   8   3       69.08       74.35      7.61 o 
   0   8   3        2.09        3.43      1.75 o 
   1   8   3        0.23        2.59      2.06 o 
   2   8   3        0.03       -1.57      1.57 o 
   3   8   3       21.16       17.37      5.29 o 
   4   8   3       13.06       12.35      3.28 o 
  -3   9   3        0.00        1.04      3.68 o 
  -2   9   3        0.38        8.00      4.92 o 
  -1   9   3        2.45       -1.53      3.36 o 
   0   9   3       14.37       20.25      4.62 o 
   1   9   3        8.54       10.36      2.51 o 
   2   9   3        5.31        6.55      3.04 o 
  -2 -10   4        4.04        2.62      2.60 o 
  -1 -10   4        0.17        0.96      3.15 o 
   0 -10   4        0.00       -2.90      2.90 o 
   1 -10   4        8.40       14.00      3.51 o 
   2 -10   4        1.20       -2.24      5.45 o 
   3 -10   4        0.10        4.53      3.59 o 
   4 -10   4        2.15        2.97      2.66 o 
  -4  -9   4       29.72       28.02      6.50 o 
  -3  -9   4        3.08        2.47      2.06 o 
  -2  -9   4       12.67       10.46      2.55 o 
  -1  -9   4       29.60       27.90      3.85 o 
   0  -9   4        0.67        5.69      2.46 o 
   1  -9   4       19.30       18.05      3.28 o 
   2  -9   4        1.30        1.32      2.34 o 
   3  -9   4        0.11        1.14      2.38 o 
   4  -9   4        5.00        5.88      5.36 o 
   5  -9   4        2.30        3.63      2.97 o 
  -5  -8   4       69.62       90.67      9.29 o 
  -4  -8   4        3.44        3.56      1.71 o 
  -3  -8   4        7.04       10.87      2.66 o 
  -2  -8   4      136.92      144.69      6.29 o 
  -1  -8   4       13.31       13.35      2.77 o 
   0  -8   4       28.70       26.11      2.98 o 
   1  -8   4       44.72       37.44      3.52 o 
   2  -8   4        3.19        5.07      2.10 o 
   3  -8   4        0.58        2.73      2.17 o 
   4  -8   4        6.38        9.24      5.22 o 
   5  -8   4        3.74        6.57      2.82 o 
   6  -8   4       40.18       44.00      4.28 o 
  -6  -7   4       39.97       37.17      5.77 o 
  -5  -7   4        0.43        2.71      2.94 o 
  -4  -7   4        5.94        6.86      1.50 o 
  -3  -7   4       10.68        9.50      1.94 o 
  -2  -7   4       29.89       37.03      2.94 o 
  -1  -7   4        1.79        0.19      1.76 o 
   0  -7   4        0.04        0.44      1.65 o 
   1  -7   4       27.21       25.98      3.09 o 
   2  -7   4       23.78       28.93      3.11 o 
   3  -7   4       76.97       76.84      4.30 o 
   4  -7   4        6.17        4.89      5.58 o 
   5  -7   4       13.89       16.72      2.72 o 
   6  -7   4       77.03       73.76      8.29 o 
   7  -7   4        9.30       16.42      6.08 o 
  -7  -6   4       39.05       46.17      6.83 o 
  -6  -6   4        0.70        3.12      2.38 o 
  -5  -6   4       65.49       59.78      2.62 o 
  -4  -6   4      133.95      123.16      5.30 o 
  -3  -6   4      157.79      146.69      3.45 o 
  -2  -6   4      138.11      136.15      4.41 o 
  -1  -6   4        4.83        9.63      2.03 o 
   0  -6   4       10.90       12.04      1.97 o 
   1  -6   4        0.87        1.76      3.11 o 
   2  -6   4       14.40       15.92      2.50 o 
   3  -6   4       96.16      108.82      4.46 o 
   4  -6   4       12.14       14.57      2.68 o 
   5  -6   4       17.86       17.80      2.33 o 
   6  -6   4       52.52       54.19      3.69 o 
   7  -6   4       30.82       35.08      3.51 o 
   8  -6   4        0.04       -1.21      2.83 o 
  -8  -5   4       18.34       21.58      3.33 o 
  -7  -5   4      171.47      179.73     11.38 o 
  -6  -5   4       35.22       35.19      3.27 o 
  -5  -5   4      115.10      111.68      5.04 o 
  -4  -5   4        8.44        7.74      1.29 o 
  -3  -5   4        7.84        8.55      1.23 o 
  -2  -5   4       87.73       81.66      2.15 o 
  -1  -5   4        0.09        0.03      0.63 o 
   0  -5   4      105.95       99.30      5.36 o 
   1  -5   4       62.24       56.49      2.61 o 
   2  -5   4       57.57       69.88      3.82 o 
   3  -5   4       11.35       10.53      1.83 o 
   4  -5   4       10.97        8.06      1.96 o 
   5  -5   4        6.80        7.10      1.75 o 
   6  -5   4        5.00        5.02      2.15 o 
   7  -5   4        0.93       -0.48      2.62 o 
   8  -5   4        7.51       16.66      4.72 o 
  -8  -4   4       17.41       14.38      2.82 o 
  -7  -4   4       44.92       56.45      4.28 o 
  -6  -4   4       24.33       28.80      3.01 o 
  -5  -4   4        0.56        1.03      1.05 o 
  -4  -4   4       71.46       78.82      5.31 o 
  -3  -4   4      219.68      226.72      4.07 o 
  -2  -4   4       97.61       93.84      2.31 o 
  -1  -4   4       15.66       16.36      1.08 o 
   0  -4   4     1470.99     1397.24     30.76 o 
   1  -4   4      365.65      377.80      7.68 o 
   2  -4   4       44.81       43.48      2.38 o 
   3  -4   4       11.48       10.29      1.66 o 
   4  -4   4        0.52        1.58      1.57 o 
   5  -4   4       20.06       16.56      2.43 o 
   6  -4   4       64.31       63.61      3.16 o 
   7  -4   4       20.37       15.92      4.39 o 
   8  -4   4       33.14       29.41      3.12 o 
  -9  -3   4        4.15        0.80      6.15 o 
  -8  -3   4       11.16       11.53      2.79 o 
  -7  -3   4        1.04        0.41      1.72 o 
  -6  -3   4       20.00       20.19      1.60 o 
  -5  -3   4       26.98       26.79      1.76 o 
  -4  -3   4       14.09       11.33      1.45 o 
  -3  -3   4      239.23      252.12     10.53 o 
  -2  -3   4        8.94       10.21      1.12 o 
  -1  -3   4      146.26      150.99      2.61 o 
   0  -3   4      102.69      104.72      4.21 o 
   1  -3   4      229.81      225.76      3.90 o 
   2  -3   4      470.45      471.91      6.38 o 
   3  -3   4      424.96      442.88      6.78 o 
   4  -3   4      165.01      172.79      3.59 o 
   5  -3   4       39.88       43.17      1.97 o 
   6  -3   4       31.39       29.36      2.95 o 
   7  -3   4       84.41       75.79      3.89 o 
   8  -3   4        8.79        5.99      2.85 o 
   9  -3   4        5.02        0.40      3.12 o 
  -9  -2   4        1.58        5.63      3.95 o 
  -8  -2   4        4.13        1.57      2.06 o 
  -7  -2   4       16.73       14.34      3.81 o 
  -6  -2   4        0.05        0.69      1.19 o 
  -5  -2   4       56.64       58.91      2.49 o 
  -4  -2   4      111.80      116.04      2.90 o 
  -3  -2   4      561.76      608.86      8.97 o 
  -2  -2   4      655.30      719.28      9.34 o 
  -1  -2   4      288.31      297.36      3.90 o 
   0  -2   4     1248.81     1322.76     16.56 o 
   1  -2   4      522.90      495.82      9.55 o 
   2  -2   4      147.49      138.03      2.64 o 
   3  -2   4        0.63        0.84      1.15 o 
   4  -2   4       24.85       31.66      2.22 o 
   5  -2   4       78.84       77.18      2.30 o 
   6  -2   4        2.70        1.10      1.16 o 
   7  -2   4        3.62        3.88      3.07 o 
   8  -2   4        0.04        2.73      2.56 o 
   9  -2   4       29.55       33.53      4.13 o 
  -9  -1   4        0.06        0.48      2.04 o 
  -8  -1   4       29.47       32.95      7.96 o 
  -7  -1   4       23.80       21.64      1.80 o 
  -6  -1   4        5.53        8.77      1.47 o 
  -5  -1   4      160.55      158.96      5.28 o 
  -4  -1   4       53.47       56.28      2.50 o 
  -3  -1   4       30.38       29.70      1.40 o 
  -2  -1   4      287.29      303.06      6.86 o 
  -1  -1   4       69.59       60.37      2.44 o 
   0  -1   4     1572.88     1557.06     16.28 o 
   1  -1   4      801.36      794.10      9.88 o 
   2  -1   4      357.46      370.28      5.55 o 
   3  -1   4      162.42      167.86      3.49 o 
   4  -1   4      328.07      350.44      9.20 o 
   5  -1   4       18.06       18.14      1.34 o 
   6  -1   4       22.50       19.61      2.38 o 
   7  -1   4        4.04        2.56      1.95 o 
   8  -1   4       16.34       16.59      2.84 o 
   9  -1   4        0.12        1.63      3.50 o 
  -9   0   4        0.01        0.56      1.82 o 
  -8   0   4       22.76       22.87      3.42 o 
  -7   0   4      122.94      115.46      3.51 o 
  -6   0   4      285.92      278.09      7.64 o 
  -5   0   4       63.83       54.65      3.46 o 
  -4   0   4        7.79        9.20      1.00 o 
  -3   0   4      472.91      472.00     15.82 o 
  -2   0   4      750.90      722.32     11.53 o 
  -1   0   4        0.75        1.54      0.42 o 
   0   0   4       22.60       20.58      1.14 o 
   1   0   4       11.02       14.71      1.01 o 
   2   0   4       30.49       25.74      1.30 o 
   3   0   4      102.41      104.09      2.37 o 
   4   0   4      149.46      159.60     12.62 o 
   5   0   4       13.97       15.12      2.35 o 
   6   0   4        1.96        1.11      1.98 o 
   7   0   4        0.65       -0.72      1.97 o 
   8   0   4        0.45       -0.76      2.16 o 
   9   0   4        2.58        4.78      2.72 o 
  -9   1   4       23.86       31.24      4.73 o 
  -8   1   4      126.73      116.34     13.91 o 
  -7   1   4        9.62        9.87      1.41 o 
  -6   1   4       29.22       29.07      1.64 o 
  -5   1   4      150.34      149.74      3.33 o 
  -4   1   4        5.30        4.87      1.22 o 
  -3   1   4      200.06      185.03      8.05 o 
  -2   1   4      512.83      574.53     20.12 o 
  -1   1   4        9.15       12.63      1.37 o 
   0   1   4        2.14        2.99      0.60 o 
   1   1   4      381.77      401.93     15.20 o 
   2   1   4       13.99       15.07      2.81 o 
   3   1   4       92.15       90.25      4.04 o 
   4   1   4      652.30      609.30     18.91 o 
   5   1   4      165.05      170.73      5.91 o 
   6   1   4       36.58       34.63      3.20 o 
   7   1   4        0.82        4.42      2.29 o 
   8   1   4        1.38        5.51      3.13 o 
  -9   2   4        0.03       -3.78      3.78 o 
  -8   2   4       22.88       23.10      2.26 o 
  -7   2   4       13.37       12.24      1.82 o 
  -6   2   4        3.68        2.84      1.04 o 
  -5   2   4        8.96        9.74      2.03 o 
  -4   2   4       14.91       15.23      1.22 o 
  -3   2   4        0.43        2.07      2.78 o 
  -2   2   4       18.86       21.67      1.96 o 
  -1   2   4        0.07        0.38      0.83 o 
   0   2   4        1.93        1.54      1.11 o 
   1   2   4      177.06      178.27      4.24 o 
   2   2   4      399.23      429.19      8.04 o 
   3   2   4        6.56        7.90      1.34 o 
   4   2   4       11.83       11.16      2.93 o 
   5   2   4       37.83       39.81      3.12 o 
   6   2   4        9.28       10.76      2.42 o 
   7   2   4        0.00        1.34      3.55 o 
   8   2   4        1.28        3.18      3.35 o 
  -9   3   4       18.99       25.21      6.62 o 
  -8   3   4       18.46       26.63      2.81 o 
  -7   3   4        6.01        4.53      1.99 o 
  -6   3   4        0.03       -0.25      1.49 o 
  -5   3   4        3.31        5.03      1.66 o 
  -4   3   4        6.72        6.04      1.69 o 
  -3   3   4        6.55       10.85      3.56 o 
  -2   3   4       13.93       18.42      1.77 o 
  -1   3   4      207.93      208.45      3.30 o 
   0   3   4        7.53       10.30      1.67 o 
   1   3   4       16.83       13.63      1.63 o 
   2   3   4      121.56      133.62      3.32 o 
   3   3   4        2.04        1.59      0.97 o 
   4   3   4        2.73        0.66      2.38 o 
   5   3   4      153.34      164.73      6.70 o 
   6   3   4       97.85      100.73      9.65 o 
   7   3   4        0.02       -3.53      3.53 o 
   8   3   4        0.60        0.90      2.66 o 
  -8   4   4        8.54        7.66      2.11 o 
  -7   4   4       23.14       24.49      4.25 o 
  -6   4   4       12.63       12.63      2.16 o 
  -5   4   4        3.46        4.38      1.99 o 
  -4   4   4        6.75        6.05      1.84 o 
  -3   4   4        3.14       10.89      4.25 o 
  -2   4   4        0.92       -0.13      3.05 o 
  -1   4   4      173.99      169.67      6.79 o 
   0   4   4       20.45       26.93      4.14 o 
   1   4   4       51.74       53.64      2.11 o 
   2   4   4       49.86       47.61      2.00 o 
   3   4   4      107.45      107.13      5.37 o 
   4   4   4       47.15       47.22      3.49 o 
   5   4   4        6.92       10.96      6.32 o 
   6   4   4       23.26       20.43      3.19 o 
   7   4   4        2.03        1.77      2.62 o 
  -8   5   4        0.01       -0.87      2.36 o 
  -7   5   4        1.29        0.54      2.41 o 
  -6   5   4       13.03       15.67      2.39 o 
  -5   5   4      102.57       92.15      4.37 o 
  -4   5   4      108.74      103.42      8.67 o 
  -3   5   4        7.96        9.83      2.71 o 
  -2   5   4      158.19      169.11      6.15 o 
  -1   5   4      200.25      177.97     12.76 o 
   0   5   4       90.86       96.03      4.12 o 
   1   5   4       35.19       34.32      2.89 o 
   2   5   4        8.67        5.73      1.32 o 
   3   5   4       20.40       22.75      1.56 o 
   4   5   4        0.06       -1.64      2.05 o 
   5   5   4        0.21       -0.15      2.02 o 
   6   5   4       16.25       18.84      4.00 o 
  -7   6   4       29.86       27.02      3.20 o 
  -6   6   4        1.51        3.45      2.33 o 
  -5   6   4        8.85        5.92      3.71 o 
  -4   6   4       34.25       38.39      4.60 o 
  -3   6   4        0.49       -0.51      3.19 o 
  -2   6   4       16.38       17.37      2.53 o 
  -1   6   4      255.71      247.95     12.92 o 
   0   6   4       48.44       46.19      2.07 o 
   1   6   4        7.12        9.51      1.65 o 
   2   6   4      122.06      105.14      3.42 o 
   3   6   4       29.82       23.95      1.65 o 
   4   6   4        5.02        6.51      2.50 o 
   5   6   4        0.28       -0.88      2.50 o 
   6   6   4        0.58        0.90      3.29 o 
  -6   7   4        0.74        1.22      3.18 o 
  -5   7   4        0.62        1.49      2.33 o 
  -4   7   4        7.87       10.01      2.47 o 
  -3   7   4       27.40       29.47      5.99 o 
  -2   7   4       22.81       19.93      2.90 o 
  -1   7   4        0.01       -1.90      1.90 o 
   0   7   4       27.06       27.46      1.97 o 
   1   7   4        0.24       -0.61      1.40 o 
   2   7   4        7.43        7.69      1.50 o 
   3   7   4        3.00        5.24      2.36 o 
   4   7   4        5.53        4.80      4.47 o 
  -5   8   4        7.68       19.78      5.89 o 
  -4   8   4       32.44       34.75      6.93 o 
  -3   8   4       12.61       12.74      2.35 o 
  -2   8   4        2.00        8.77      3.14 o 
  -1   8   4       27.65       32.59      5.19 o 
   0   8   4        0.13       -0.39      1.84 o 
   1   8   4       80.66       94.35      5.00 o 
   2   8   4        0.04       -1.25      1.78 o 
   3   8   4        3.46        1.58      6.71 o 
  -1   9   4        1.36       -0.01      2.23 o 
  -2 -10   5        7.53        3.82      2.49 o 
  -1 -10   5        0.06        5.45      2.82 o 
   0 -10   5        0.10       -3.16      3.16 o 
   1 -10   5        0.19        5.11      4.47 o 
   2 -10   5       19.77       27.83      4.34 o 
   3 -10   5       27.48       33.19      4.67 o 
  -4  -9   5       85.35       95.18      8.69 o 
  -3  -9   5       29.37       31.80      3.42 o 
  -2  -9   5        1.94        1.64      2.36 o 
  -1  -9   5       27.90       29.00      3.70 o 
   0  -9   5       16.62       17.24      2.97 o 
   1  -9   5        2.62        5.91      2.90 o 
   2  -9   5        2.82        3.89      2.93 o 
   3  -9   5       14.78       12.45      3.00 o 
   4  -9   5        0.29       -3.36      3.55 o 
   5  -9   5       15.20       12.60      3.55 o 
  -5  -8   5        2.88        2.61      3.34 o 
  -4  -8   5       10.04        7.70      2.33 o 
  -3  -8   5       11.40       14.25      2.41 o 
  -2  -8   5        6.46       13.68      4.13 o 
  -1  -8   5        9.05        7.74      2.21 o 
   0  -8   5        2.62        3.47      2.32 o 
   1  -8   5       55.98       61.01      4.31 o 
   2  -8   5        8.48        3.75      2.44 o 
   3  -8   5      112.55      119.06      5.76 o 
   4  -8   5        6.34        9.30      2.74 o 
   5  -8   5       41.22       38.90      6.04 o 
   6  -8   5       36.23       37.93      4.28 o 
  -6  -7   5        0.87        1.40      1.90 o 
  -5  -7   5        4.91        3.29      1.88 o 
  -4  -7   5        0.21       -0.26      1.35 o 
  -3  -7   5        3.89        1.28      1.25 o 
  -2  -7   5       20.23       18.22      2.42 o 
  -1  -7   5        5.70        6.77      2.28 o 
   0  -7   5        1.59        2.58      2.14 o 
   1  -7   5        0.67        3.17      3.65 o 
   2  -7   5       10.29       13.06      2.53 o 
   3  -7   5       19.88       24.09      2.87 o 
   4  -7   5        2.84        2.82      2.12 o 
   5  -7   5      109.69      116.06      5.90 o 
   6  -7   5       48.75       51.34      5.65 o 
   7  -7   5        9.44       11.38      3.02 o 
  -7  -6   5       54.89       46.88      4.12 o 
  -6  -6   5       54.96       53.27      3.94 o 
  -5  -6   5      147.53      146.89      4.40 o 
  -4  -6   5       37.63       36.58      2.09 o 
  -3  -6   5      198.31      190.01      8.55 o 
  -2  -6   5       31.09       29.81      1.66 o 
  -1  -6   5      322.06      325.10     18.34 o 
   0  -6   5        0.02       -0.86      1.69 o 
   1  -6   5        2.34        5.84      2.00 o 
   2  -6   5       12.67       14.73      3.31 o 
   3  -6   5       35.49       27.62      2.63 o 
   4  -6   5        4.51        7.38      2.10 o 
   5  -6   5       16.72       14.63      2.24 o 
   6  -6   5        7.61        9.26      2.93 o 
   7  -6   5        2.99        2.89      2.23 o 
  -7  -5   5        4.02        1.52      3.93 o 
  -6  -5   5       50.87       53.90      3.94 o 
  -5  -5   5      109.76      109.64      5.16 o 
  -4  -5   5       11.12       11.71      2.19 o 
  -3  -5   5      501.11      505.74     14.83 o 
  -2  -5   5       35.19       34.30      1.45 o 
  -1  -5   5        0.05        1.87      1.53 o 
   0  -5   5      216.60      202.73      9.78 o 
   1  -5   5       21.32       20.55      2.02 o 
   2  -5   5       41.22       39.83      2.54 o 
   3  -5   5        0.68       -0.09      1.52 o 
   4  -5   5        0.08       -2.17      2.88 o 
   5  -5   5        8.37       11.88      2.02 o 
   6  -5   5       13.49       13.67      2.54 o 
   7  -5   5       59.16       61.52      5.35 o 
   8  -5   5        4.31       11.24      5.30 o 
  -8  -4   5        3.65        6.32      3.63 o 
  -7  -4   5        0.53       -0.83      1.85 o 
  -6  -4   5        1.38        2.36      1.33 o 
  -5  -4   5        4.51        4.42      1.45 o 
  -4  -4   5        0.00        1.85      1.46 o 
  -3  -4   5       56.63       54.23      2.22 o 
  -2  -4   5       51.00       50.38      2.28 o 
  -1  -4   5       14.37       15.94      1.21 o 
   0  -4   5      701.08      721.53     11.08 o 
   1  -4   5      681.25      657.06     24.71 o 
   2  -4   5        9.09        7.53      0.69 o 
   3  -4   5       75.32       74.24      1.95 o 
   4  -4   5      157.12      161.90      3.84 o 
   5  -4   5        0.05       -1.20      1.20 o 
   6  -4   5        2.03        2.00      1.36 o 
   7  -4   5        0.00       -1.37      1.64 o 
   8  -4   5        9.55       22.88      6.73 o 
  -8  -3   5        3.10        0.24      1.96 o 
  -7  -3   5        0.80        0.25      1.94 o 
  -6  -3   5       33.02       31.55      4.32 o 
  -5  -3   5       52.20       55.68      2.48 o 
  -4  -3   5        5.74        5.43      2.01 o 
  -3  -3   5        8.44        8.44      1.19 o 
  -2  -3   5      200.57      195.25      3.91 o 
  -1  -3   5        8.02       10.45      1.02 o 
   0  -3   5       19.75       16.59      1.00 o 
   1  -3   5        9.84       10.45      0.96 o 
   2  -3   5       30.04       32.33      1.71 o 
   3  -3   5       27.28       25.10      2.11 o 
   4  -3   5        1.63        1.20      0.98 o 
   5  -3   5        1.52       -0.07      1.18 o 
   6  -3   5       22.82       22.51      2.15 o 
   7  -3   5       10.74       11.62      3.20 o 
   8  -3   5       27.66       20.80      3.34 o 
  -9  -2   5        2.05        6.31      3.65 o 
  -8  -2   5        1.88        0.69      1.99 o 
  -7  -2   5       22.96       25.12      2.95 o 
  -6  -2   5      227.01      231.46      5.53 o 
  -5  -2   5       28.29       24.90      1.73 o 
  -4  -2   5       16.75       13.52      1.41 o 
  -3  -2   5      315.69      345.66      5.77 o 
  -2  -2   5        0.25        1.63      1.39 o 
  -1  -2   5      187.84      205.91      4.22 o 
   0  -2   5      334.19      362.01      5.03 o 
   1  -2   5       42.52       42.82      1.39 o 
   2  -2   5        6.34       10.81      1.25 o 
   3  -2   5       20.40       19.32      1.43 o 
   4  -2   5        1.44        0.57      1.07 o 
   5  -2   5        3.34        1.85      1.06 o 
   6  -2   5        1.20        1.45      1.86 o 
   7  -2   5        6.26        4.82      2.01 o 
   8  -2   5       25.94       21.87      4.04 o 
  -9  -1   5        3.24        2.81      4.15 o 
  -8  -1   5        6.99        9.38      5.47 o 
  -7  -1   5        9.97        8.12      1.49 o 
  -6  -1   5       73.41       76.57      2.85 o 
  -5  -1   5       34.38       32.91      1.89 o 
  -4  -1   5       60.17       52.84      2.13 o 
  -3  -1   5      156.94      169.92      7.13 o 
  -2  -1   5      237.84      247.96      6.38 o 
  -1  -1   5       52.89       53.55      3.70 o 
   0  -1   5       12.22       12.58      1.12 o 
   1  -1   5        0.23        1.92      1.43 o 
   2  -1   5      148.04      152.80      3.56 o 
   3  -1   5      157.58      167.07      3.77 o 
   4  -1   5       10.23        9.47      1.16 o 
   5  -1   5        3.54        4.23      1.18 o 
   6  -1   5        5.73        2.26      2.34 o 
   7  -1   5       10.23       13.90      2.66 o 
   8  -1   5       21.21       25.96      3.60 o 
  -9   0   5       56.33       50.53      4.63 o 
  -8   0   5       75.06       76.17      7.36 o 
  -7   0   5       76.94       71.98      3.49 o 
  -6   0   5      540.64      490.53     24.19 o 
  -5   0   5      203.28      187.66     12.35 o 
  -4   0   5       55.07       49.32      1.67 o 
  -3   0   5      168.47      186.11      5.06 o 
  -2   0   5       26.39       27.03      1.92 o 
  -1   0   5       18.42       13.39      0.81 o 
   0   0   5       41.59       40.34      1.96 o 
   1   0   5      420.01      440.17      7.55 o 
   2   0   5       46.69       51.93      2.14 o 
   3   0   5        0.67        2.21      0.90 o 
   4   0   5      237.70      235.13      4.69 o 
   5   0   5       70.14       72.15      4.12 o 
   6   0   5       31.71       31.07      9.63 o 
   7   0   5       35.49       35.08      3.40 o 
   8   0   5        2.78        7.29      3.79 o 
  -9   1   5       22.29       19.95      5.05 o 
  -8   1   5       11.64       16.47      4.23 o 
  -7   1   5       63.41       65.19      3.71 o 
  -6   1   5      223.60      234.78      7.65 o 
  -5   1   5       18.32       15.97      2.31 o 
  -4   1   5      363.84      378.83     31.24 o 
  -3   1   5        4.46        9.63      1.67 o 
  -2   1   5      149.11      148.20      4.49 o 
  -1   1   5       91.14       91.78      3.27 o 
   0   1   5        0.57        0.36      1.16 o 
   1   1   5      341.96      366.53      8.91 o 
   2   1   5       58.77       65.79      3.54 o 
   3   1   5        8.09       12.03      1.28 o 
   4   1   5      100.07       97.16      3.29 o 
   5   1   5      205.23      208.78      7.02 o 
   6   1   5       59.67       56.53      4.35 o 
   7   1   5        9.26       13.76      2.91 o 
   8   1   5        4.28        9.33      3.15 o 
  -8   2   5       15.96       19.15      2.95 o 
  -7   2   5        0.76       -0.38      2.20 o 
  -6   2   5        0.00        0.65      2.77 o 
  -5   2   5        0.09        0.12      3.22 o 
  -4   2   5       11.86        6.09      4.16 o 
  -3   2   5       16.63       13.53      2.00 o 
  -2   2   5      127.02      125.49      4.64 o 
  -1   2   5        0.00        1.31      1.45 o 
   0   2   5      175.15      153.12      2.71 o 
   1   2   5        6.02       10.33      1.82 o 
   2   2   5        3.35        5.68      0.93 o 
   3   2   5        0.25        1.04      1.50 o 
   4   2   5      119.62      112.23      4.94 o 
   5   2   5       20.54       22.72      3.28 o 
   6   2   5       32.25       41.93      5.21 o 
   7   2   5       44.38       41.01      3.98 o 
   8   2   5        7.28        7.88      3.41 o 
  -8   3   5       74.96       89.60      5.46 o 
  -7   3   5        2.46       -1.40      1.85 o 
  -6   3   5       78.66       73.95      8.07 o 
  -5   3   5        0.01       -1.97      1.97 o 
  -4   3   5       25.21       28.28      2.49 o 
  -3   3   5        3.86        3.08      2.61 o 
  -2   3   5      277.62      279.12      7.26 o 
  -1   3   5      254.98      257.14      6.59 o 
   0   3   5      117.95      111.79      4.46 o 
   1   3   5       22.47       26.50      1.50 o 
   2   3   5       54.40       57.23      2.04 o 
   3   3   5        8.41        8.59      1.18 o 
   4   3   5        1.43        2.13      3.32 o 
   5   3   5        2.54        1.55      1.94 o 
   6   3   5        1.61        2.37      2.50 o 
   7   3   5        0.52        3.33      3.11 o 
  -8   4   5        1.40        1.67      3.47 o 
  -7   4   5       23.85       28.91      3.42 o 
  -6   4   5       47.83       39.86      4.09 o 
  -5   4   5      103.02       97.44      5.16 o 
  -4   4   5       87.52       75.63      3.98 o 
  -3   4   5        3.00        3.53      2.00 o 
  -2   4   5        0.10       -0.64      1.62 o 
  -1   4   5      197.62      190.61      8.07 o 
   0   4   5       10.62       13.29      1.18 o 
   1   4   5        1.72        0.06      1.05 o 
   2   4   5       63.85       54.92      2.21 o 
   3   4   5        9.41        9.82      1.45 o 
   4   4   5        1.41        1.26      2.03 o 
   5   4   5       63.66       77.69      5.13 o 
   6   4   5       14.87       18.83      3.52 o 
   7   4   5       14.08       19.27      4.17 o 
  -7   5   5       10.41        6.17      2.95 o 
  -6   5   5       14.65       14.54      3.24 o 
  -5   5   5       28.30       22.75      2.94 o 
  -4   5   5       45.13       42.73      3.26 o 
  -3   5   5       13.47       17.28      3.42 o 
  -2   5   5      384.66      367.28     10.74 o 
  -1   5   5      328.97      349.79      9.46 o 
   0   5   5       16.58       10.82      3.15 o 
   1   5   5       12.34       12.96      1.43 o 
   2   5   5      106.72       98.72      3.50 o 
   3   5   5        0.66        1.35      1.01 o 
   4   5   5        0.81        4.64      2.12 o 
   5   5   5        1.98       -1.50      3.91 o 
   6   5   5        0.26        2.02      2.38 o 
  -6   6   5        0.00       -2.12      2.12 o 
  -5   6   5        0.23       -2.07      2.07 o 
  -4   6   5        0.13       -0.29      2.17 o 
  -3   6   5        0.14        2.43      1.97 o 
  -2   6   5       54.69       62.38      5.06 o 
  -1   6   5        1.68       -0.34      1.74 o 
   0   6   5       66.63       65.93      6.09 o 
   1   6   5       13.26       11.36      1.65 o 
   2   6   5       30.41       27.42      3.75 o 
   3   6   5        0.55        6.43      9.80 o 
   4   6   5        9.57        6.12      2.48 o 
   5   6   5        2.42        0.86      2.50 o 
  -5   7   5       22.97       21.36      3.00 o 
  -4   7   5       17.98       17.17      4.31 o 
  -3   7   5        5.29        4.76      3.03 o 
  -2   7   5        5.21        3.12      2.69 o 
  -1   7   5        2.57        2.73      2.38 o 
   0   7   5       12.03       16.19      2.41 o 
   1   7   5       20.07       27.70      2.90 o 
   2   7   5        1.33        1.57      1.82 o 
   3   7   5        1.43        3.64      3.36 o 
   4   7   5        0.84        2.37      3.51 o 
  -4   8   5       31.26       37.12      5.90 o 
  -3   8   5        9.71       11.90      4.26 o 
  -2   8   5        8.99        5.56      2.89 o 
  -1   8   5        0.08        0.86      2.29 o 
   0   8   5        7.72        8.44      2.41 o 
   1   8   5        5.57        6.74      3.70 o 
   2   8   5       12.26       20.54      5.31 o 
  -1 -10   6       18.62       26.97      7.38 o 
   0 -10   6        6.23       -0.37      3.81 o 
   1 -10   6        0.10        0.08      3.35 o 
   2 -10   6        9.29       15.73      5.20 o 
   3 -10   6        3.54        1.75      2.77 o 
  -4  -9   6       37.90       32.87      6.58 o 
  -3  -9   6       17.39       19.27      3.07 o 
  -2  -9   6        9.73       14.83      3.52 o 
  -1  -9   6       61.37       81.25     10.54 o 
   0  -9   6        0.88        2.28      2.29 o 
   1  -9   6        2.89        4.16      2.42 o 
   2  -9   6        3.64        3.03      3.13 o 
   3  -9   6        9.90       15.66      3.14 o 
   4  -9   6        0.09        2.35      4.78 o 
   5  -9   6       29.12       26.90      4.36 o 
  -5  -8   6        2.12        3.52      3.44 o 
  -4  -8   6       10.44       13.45      2.47 o 
  -3  -8   6       10.21       11.74      2.72 o 
  -2  -8   6        4.86        5.66      2.37 o 
  -1  -8   6        2.08       -2.31      2.31 o 
   0  -8   6        2.95        0.95      3.29 o 
   1  -8   6        6.04        9.77      5.63 o 
   2  -8   6        1.05        6.62      2.48 o 
   3  -8   6        0.30        0.42      2.08 o 
   4  -8   6        1.51        2.73      2.74 o 
   5  -8   6        0.44       -1.76      2.38 o 
   6  -8   6        6.48        4.84      3.62 o 
  -6  -7   6        6.19        4.47      3.76 o 
  -5  -7   6        8.44       10.31      3.07 o 
  -4  -7   6        6.20        4.47      1.31 o 
  -3  -7   6        0.01        1.06      1.84 o 
  -2  -7   6        0.24        0.47      2.69 o 
  -1  -7   6        0.19       -0.68      1.83 o 
   0  -7   6       20.14       19.49      2.81 o 
   1  -7   6       14.15       18.64      5.30 o 
   2  -7   6        3.98        8.07      2.92 o 
   3  -7   6        0.64       -2.53      2.61 o 
   4  -7   6        5.99        9.25      2.67 o 
   5  -7   6        5.10        6.20      4.80 o 
   6  -7   6        0.10        3.64      2.51 o 
   7  -7   6       10.54       15.37      3.94 o 
  -7  -6   6        0.56       -1.08      2.45 o 
  -6  -6   6        1.65       -0.38      1.85 o 
  -5  -6   6       37.83       42.18      6.24 o 
  -4  -6   6       11.18       11.03      1.55 o 
  -3  -6   6      347.08      333.56     15.50 o 
  -2  -6   6        8.85       10.33      1.11 o 
  -1  -6   6      314.37      320.78      8.53 o 
   0  -6   6      427.38      439.98     13.44 o 
   1  -6   6      312.15      328.31      9.61 o 
   2  -6   6      117.20      122.54      4.80 o 
   3  -6   6        2.17       -2.34      2.34 o 
   4  -6   6        3.48        2.28      2.22 o 
   5  -6   6       27.49       24.26      2.79 o 
   6  -6   6        8.46        7.77      2.45 o 
   7  -6   6       15.70       19.34      3.14 o 
  -7  -5   6        1.08        2.56      2.38 o 
  -6  -5   6       40.45       40.18      3.79 o 
  -5  -5   6        0.99        2.10      1.49 o 
  -4  -5   6      201.28      190.64      6.65 o 
  -3  -5   6       37.53       35.13      2.13 o 
  -2  -5   6        1.04       -0.66      1.36 o 
  -1  -5   6     1141.58     1099.03     17.62 o 
   0  -5   6       25.35       20.83      1.96 o 
   1  -5   6      340.69      342.53      8.87 o 
   2  -5   6      240.63      252.52      7.66 o 
   3  -5   6      374.74      388.23     10.58 o 
   4  -5   6       33.09       39.45      5.48 o 
   5  -5   6       19.81       17.86      2.25 o 
   6  -5   6       56.33       53.79      3.20 o 
   7  -5   6       32.84       29.37      5.36 o 
  -8  -4   6        0.95        5.95      2.56 o 
  -7  -4   6       24.22       32.00      5.04 o 
  -6  -4   6       10.23       12.55      1.75 o 
  -5  -4   6        8.30       10.97      1.96 o 
  -4  -4   6       15.24       17.78      1.82 o 
  -3  -4   6       73.78       84.17      3.12 o 
  -2  -4   6        0.38        1.36      1.10 o 
  -1  -4   6       48.01       50.22      3.29 o 
   0  -4   6      339.21      317.53      9.47 o 
   1  -4   6      105.73      103.89      5.76 o 
   2  -4   6       34.89       31.47      2.83 o 
   3  -4   6      310.86      336.10     15.41 o 
   4  -4   6        4.76        4.55      1.45 o 
   5  -4   6        0.00       -0.97      1.29 o 
   6  -4   6       27.09       26.58      2.20 o 
   7  -4   6       10.72        6.16      4.97 o 
   8  -4   6        0.48       -4.36      4.36 o 
  -8  -3   6        0.70        4.04      3.37 o 
  -7  -3   6       22.07       19.64      4.02 o 
  -6  -3   6        9.25       11.05      1.83 o 
  -5  -3   6        6.60        6.11      1.65 o 
  -4  -3   6        1.43        3.03      1.15 o 
  -3  -3   6       26.96       27.40      1.68 o 
  -2  -3   6       14.62       15.75      1.80 o 
  -1  -3   6        4.90        7.13      1.22 o 
   0  -3   6      504.52      482.93     10.65 o 
   1  -3   6      144.31      142.17      3.00 o 
   2  -3   6        2.11        1.57      1.12 o 
   3  -3   6        8.20       11.34      1.33 o 
   4  -3   6        1.80        1.98      1.18 o 
   5  -3   6       53.98       51.06      2.94 o 
   6  -3   6        0.16       -0.77      1.22 o 
   7  -3   6       12.03       14.65      5.65 o 
   8  -3   6        0.42       -1.89      4.61 o 
  -8  -2   6        0.01        0.54      3.32 o 
  -7  -2   6       28.76       24.11      2.47 o 
  -6  -2   6      429.31      445.54     15.62 o 
  -5  -2   6       41.84       42.30      2.45 o 
  -4  -2   6        8.01       11.58      1.65 o 
  -3  -2   6      129.83      132.75     10.73 o 
  -2  -2   6       53.95       56.59      1.88 o 
  -1  -2   6      370.51      359.08      9.18 o 
   0  -2   6       15.19       12.45      1.24 o 
   1  -2   6       82.52       81.08      2.08 o 
   2  -2   6       94.51      103.25      2.93 o 
   3  -2   6       15.14       17.27      1.55 o 
   4  -2   6       15.30       14.55      2.36 o 
   5  -2   6       96.59       97.16      3.32 o 
   6  -2   6        5.37        7.62      2.14 o 
   7  -2   6        1.13        2.79      2.81 o 
   8  -2   6        4.46       11.56      9.24 o 
  -8  -1   6        6.96       17.22      4.95 o 
  -7  -1   6        5.94        4.20      2.77 o 
  -6  -1   6        0.09        0.14      2.07 o 
  -5  -1   6       38.68       39.31      3.61 o 
  -4  -1   6        5.26        6.54      1.10 o 
  -3  -1   6        7.23        6.17      0.95 o 
  -2  -1   6      389.27      387.75     19.60 o 
  -1  -1   6      162.06      175.07      5.10 o 
   0  -1   6       20.69       20.82      1.42 o 
   1  -1   6      374.00      391.47      6.67 o 
   2  -1   6        8.41       11.87      1.38 o 
   3  -1   6      283.43      299.85      5.97 o 
   4  -1   6      163.23      157.88      4.61 o 
   5  -1   6      367.72      343.13     22.55 o 
   6  -1   6       81.11       78.37      4.36 o 
   7  -1   6        8.18        6.38      2.45 o 
   8  -1   6       18.52       16.49      3.01 o 
  -8   0   6       14.22       13.47      5.67 o 
  -7   0   6       20.32       25.37      3.31 o 
  -6   0   6        0.31        0.86      5.84 o 
  -5   0   6      139.95      141.39      5.51 o 
  -4   0   6       36.78       34.27      5.29 o 
  -3   0   6       23.72       25.63      3.82 o 
  -2   0   6      119.76      104.59      3.71 o 
  -1   0   6      167.05      161.97      6.51 o 
   0   0   6        1.34        2.85      0.82 o 
   1   0   6      319.48      325.48      5.66 o 
   2   0   6        7.04        8.02      1.28 o 
   3   0   6      221.49      238.11      5.81 o 
   4   0   6       28.08       26.50      1.75 o 
   5   0   6       73.51       73.09      3.88 o 
   6   0   6       37.61       43.50      7.73 o 
   7   0   6       50.25       46.51      5.76 o 
   8   0   6       11.91       11.10      3.53 o 
  -8   1   6       42.64       39.58      6.34 o 
  -7   1   6      127.64      123.82      5.71 o 
  -6   1   6        9.53       16.72      2.65 o 
  -5   1   6      216.97      235.47     12.03 o 
  -4   1   6      143.90      147.27      5.69 o 
  -3   1   6       52.74       56.49      6.19 o 
  -2   1   6      148.04      143.69      4.60 o 
  -1   1   6       43.47       40.86      2.56 o 
   0   1   6        0.28        0.24      0.68 o 
   1   1   6       54.85       57.45      2.12 o 
   2   1   6      127.78      132.10      3.11 o 
   3   1   6        1.51        1.29      1.01 o 
   4   1   6        8.65        8.29      1.44 o 
   5   1   6      186.57      208.69     20.50 o 
   6   1   6       34.01       37.70      3.44 o 
   7   1   6       17.83       18.94      3.48 o 
  -8   2   6        2.95        5.35      2.81 o 
  -7   2   6        1.08        2.80      2.10 o 
  -6   2   6        0.02       -0.29      2.94 o 
  -5   2   6       20.96       27.33      7.29 o 
  -4   2   6        4.93        6.88      1.93 o 
  -3   2   6       29.45       37.14      3.36 o 
  -2   2   6       12.36       14.75      2.12 o 
  -1   2   6        4.07        4.22      1.59 o 
   0   2   6       28.98       23.81      3.11 o 
   1   2   6       16.92       20.73      1.52 o 
   2   2   6       15.76       19.00      1.43 o 
   3   2   6        0.15       -0.10      1.13 o 
   4   2   6       70.46       67.14      6.35 o 
   5   2   6       24.65       21.52      3.14 o 
   6   2   6        7.61        7.88      2.65 o 
   7   2   6        0.30        2.34      2.71 o 
  -8   3   6       22.75       29.81      6.43 o 
  -7   3   6        0.17        1.04      3.32 o 
  -6   3   6        9.60       11.02      4.24 o 
  -5   3   6       60.90       57.91      7.54 o 
  -4   3   6      153.08      133.34      5.26 o 
  -3   3   6        0.85        1.05      1.68 o 
  -2   3   6      303.94      303.91      9.10 o 
  -1   3   6      308.25      295.63      8.19 o 
   0   3   6        2.96        0.34      3.52 o 
   1   3   6      123.41      114.94      4.10 o 
   2   3   6       18.28       12.81      1.44 o 
   3   3   6        0.52       -0.67      1.07 o 
   4   3   6       39.15       36.17      3.28 o 
   5   3   6        0.32        6.30      2.18 o 
   6   3   6        0.08       -1.68      2.24 o 
   7   3   6       15.03       21.06      3.86 o 
  -7   4   6        4.03        2.65      3.88 o 
  -6   4   6        0.26        0.12      2.09 o 
  -5   4   6       10.70       14.43      3.22 o 
  -4   4   6        4.64        2.34      2.34 o 
  -3   4   6       25.60       24.71      2.81 o 
  -2   4   6        0.26       -0.21      1.52 o 
  -1   4   6      106.33      106.91      4.97 o 
   0   4   6       43.55       47.89      3.20 o 
   1   4   6        6.37        5.62      1.11 o 
   2   4   6       28.91       19.52      1.61 o 
   3   4   6       41.75       33.81      2.81 o 
   4   4   6        0.85        1.85      2.13 o 
   5   4   6        6.51        6.55      2.98 o 
   6   4   6       10.52       11.24      2.96 o 
  -7   5   6        0.37        1.64      2.21 o 
  -6   5   6        2.75        1.85      3.81 o 
  -5   5   6       17.75       20.66      3.15 o 
  -4   5   6       13.87       18.82      5.82 o 
  -3   5   6        0.03       -2.21      2.21 o 
  -2   5   6       46.11       47.23      3.75 o 
  -1   5   6        4.32        3.71      4.17 o 
   0   5   6       47.47       42.10      3.36 o 
   1   5   6       28.83       27.40      2.79 o 
   2   5   6       18.10       18.79      1.74 o 
   3   5   6        4.85        2.82      1.37 o 
   4   5   6       19.77       22.70      9.01 o 
   5   5   6       23.40       30.84      4.79 o 
  -6   6   6        3.07        8.36      2.67 o 
  -5   6   6        0.74        2.47      2.38 o 
  -4   6   6       44.75       50.96      4.33 o 
  -3   6   6        0.69        2.88      2.33 o 
  -2   6   6        1.86        4.46      2.32 o 
  -1   6   6       10.84        6.06      2.47 o 
   0   6   6       36.66       30.81      3.43 o 
   1   6   6        0.41        0.09      1.75 o 
   2   6   6       77.23       67.10      6.89 o 
   3   6   6        6.28        9.08      4.86 o 
   4   6   6        2.24       -2.99      4.63 o 
  -4   7   6        1.09        0.25      2.11 o 
  -3   7   6        8.09        9.63      3.20 o 
  -2   7   6        0.73        0.46      2.14 o 
  -1   7   6        0.31        0.55      2.21 o 
   0   7   6        4.82        4.52      2.84 o 
   1   7   6        0.59        0.57      2.20 o 
   2   7   6        0.01        0.77      3.74 o 
   0 -10   7        2.58        3.23      5.43 o 
   1 -10   7        2.12        5.85      3.33 o 
  -3  -9   7        5.39       13.48      4.82 o 
  -2  -9   7       12.90       18.99      3.33 o 
  -1  -9   7       42.09       49.58      7.87 o 
   0  -9   7        0.32        4.83      3.61 o 
   1  -9   7       31.73       40.18      4.71 o 
   2  -9   7       12.96       18.72      3.16 o 
   3  -9   7       11.13        9.77      3.02 o 
   4  -9   7        0.02        3.17      2.88 o 
  -4  -8   7        7.91        9.43      4.01 o 
  -3  -8   7        9.03        7.52      2.78 o 
  -2  -8   7        0.24       -2.12      2.12 o 
  -1  -8   7       15.17       24.81      3.77 o 
   0  -8   7       43.74       45.05      3.85 o 
   1  -8   7        0.56        0.60      2.33 o 
   2  -8   7        0.08        0.28      4.47 o 
   3  -8   7        8.63       12.64      2.87 o 
   4  -8   7       10.33        9.04      3.19 o 
   5  -8   7        1.51        2.34      2.66 o 
  -5  -7   7        1.21        2.24      1.97 o 
  -4  -7   7        2.29       -2.53      3.93 o 
  -3  -7   7        7.90       16.08      2.85 o 
  -2  -7   7        6.42       10.55      2.48 o 
  -1  -7   7       10.64        6.96      2.13 o 
   0  -7   7        3.24        8.74      2.45 o 
   1  -7   7       11.87       12.57      2.35 o 
   2  -7   7       20.45       21.56      3.32 o 
   3  -7   7       13.03       20.38      3.25 o 
   4  -7   7       26.15       27.73      3.30 o 
   5  -7   7        0.00        1.57      3.18 o 
   6  -7   7        4.11        6.94      4.59 o 
  -6  -6   7        1.46        0.82      2.01 o 
  -5  -6   7        0.33       -0.65      1.44 o 
  -4  -6   7        2.32       -0.16      1.66 o 
  -3  -6   7        4.99        5.62      2.53 o 
  -2  -6   7       57.22       58.17      3.60 o 
  -1  -6   7       85.25       77.87     10.90 o 
   0  -6   7      384.85      384.12     14.21 o 
   1  -6   7       18.63       19.61      3.12 o 
   2  -6   7       37.93       37.60      8.16 o 
   3  -6   7      180.17      184.67      8.52 o 
   4  -6   7       22.88       27.14      3.13 o 
   5  -6   7        3.02        2.17      5.34 o 
   6  -6   7        9.30        8.74      2.64 o 
   7  -6   7       10.51       17.63      4.29 o 
  -7  -5   7        2.65        3.14      2.05 o 
  -6  -5   7        3.23        3.23      1.93 o 
  -5  -5   7        0.00       -0.19      1.51 o 
  -4  -5   7       15.15       15.11      1.77 o 
  -3  -5   7       33.19       33.12      2.16 o 
  -2  -5   7       45.77       39.11      2.18 o 
  -1  -5   7       76.81       72.53      2.79 o 
   0  -5   7        0.20       -0.76      1.32 o 
   1  -5   7      263.41      263.69      7.50 o 
   2  -5   7       34.66       38.87      2.81 o 
   3  -5   7       70.71       74.04      3.80 o 
   4  -5   7        7.80        5.99      4.06 o 
   5  -5   7       76.51       70.94      3.99 o 
   6  -5   7       33.03       33.35      3.32 o 
   7  -5   7        0.03        1.98      2.20 o 
  -7  -4   7        0.68        0.00      3.16 o 
  -6  -4   7       32.90       34.81      2.52 o 
  -5  -4   7       40.01       37.17      2.63 o 
  -4  -4   7        0.10       -0.37      4.46 o 
  -3  -4   7       12.05       10.56      1.68 o 
  -2  -4   7        7.79        9.34      1.46 o 
  -1  -4   7        2.05       -0.22      1.78 o 
   0  -4   7       11.53       14.22      1.70 o 
   1  -4   7        3.76        3.33      1.02 o 
   2  -4   7       52.22       49.79      1.97 o 
   3  -4   7       31.13       31.47      2.94 o 
   4  -4   7        4.97        6.78      2.45 o 
   5  -4   7      102.39      113.00      3.94 o 
   6  -4   7        2.29       -2.63      2.63 o 
   7  -4   7       35.45       44.22      6.57 o 
  -8  -3   7        5.87        5.30      3.72 o 
  -7  -3   7       74.42       70.58      7.31 o 
  -6  -3   7        0.20       -1.49      1.49 o 
  -5  -3   7      210.68      223.06      6.15 o 
  -4  -3   7       89.19       89.78      3.21 o 
  -3  -3   7       34.54       29.50      1.73 o 
  -2  -3   7      168.05      160.70      5.24 o 
  -1  -3   7       57.57       58.02      2.45 o 
   0  -3   7       80.45       80.61      5.43 o 
   1  -3   7       36.39       32.68      2.61 o 
   2  -3   7       77.95       73.46      5.74 o 
   3  -3   7        6.23        6.20      1.96 o 
   4  -3   7       42.42       47.44      2.38 o 
   5  -3   7       12.94       15.17      1.71 o 
   6  -3   7        4.21        3.61      1.38 o 
   7  -3   7        0.12       -0.53      1.85 o 
  -8  -2   7       15.94       12.33      4.78 o 
  -7  -2   7        0.38        0.77      2.10 o 
  -6  -2   7      150.51      145.52     11.88 o 
  -5  -2   7       67.50       63.25      4.49 o 
  -4  -2   7       50.90       45.21      2.12 o 
  -3  -2   7      122.51      115.63      5.68 o 
  -2  -2   7       85.65       83.81      3.61 o 
  -1  -2   7        1.68        4.53      0.99 o 
   0  -2   7        0.74        0.18      0.92 o 
   1  -2   7       11.83       12.37      2.33 o 
   2  -2   7        6.31        8.51      1.83 o 
   3  -2   7       17.65       21.40      1.76 o 
   4  -2   7        0.44       -0.72      1.39 o 
   5  -2   7       51.41       45.07      5.55 o 
   6  -2   7        4.66        5.30      2.21 o 
   7  -2   7        6.91        4.86      2.26 o 
  -8  -1   7        1.04       -3.42      3.73 o 
  -7  -1   7        1.41        2.36      4.23 o 
  -6  -1   7       12.27       18.49      6.96 o 
  -5  -1   7       72.22       73.96      4.39 o 
  -4  -1   7       29.62       29.98      2.86 o 
  -3  -1   7        2.21        4.27      3.19 o 
  -2  -1   7       78.63       82.57      4.77 o 
  -1  -1   7        2.60        2.30      1.53 o 
   0  -1   7       99.92       95.90      5.60 o 
   1  -1   7       13.35       11.75      1.18 o 
   2  -1   7       55.76       55.87      2.44 o 
   3  -1   7        0.09        0.47      1.27 o 
   4  -1   7      106.00      111.23      3.76 o 
   5  -1   7       30.33       27.89      3.77 o 
   6  -1   7        6.90        9.36      2.67 o 
   7  -1   7       62.77       55.63      4.36 o 
  -8   0   7        6.92        6.23      4.48 o 
  -7   0   7       45.06       50.61      3.69 o 
  -6   0   7       16.99       16.14      2.68 o 
  -5   0   7       53.15       47.55      7.11 o 
  -4   0   7       12.51       14.96      2.85 o 
  -3   0   7      279.17      281.94      9.75 o 
  -2   0   7        4.89        5.39      2.21 o 
  -1   0   7        0.01       -0.54      3.94 o 
   0   0   7      114.69      112.35      4.47 o 
   1   0   7        7.90        7.93      1.30 o 
   2   0   7        0.41       -0.61      1.79 o 
   3   0   7       39.56       37.01      2.22 o 
   4   0   7       38.01       34.87      2.34 o 
   5   0   7       22.04       19.79      2.72 o 
   6   0   7        0.24        1.05      3.86 o 
   7   0   7        0.10       -2.14      2.52 o 
  -8   1   7       21.65       32.62      6.33 o 
  -7   1   7       38.59       46.17      4.35 o 
  -6   1   7        1.83        7.01      2.23 o 
  -5   1   7      303.75      307.35     15.35 o 
  -4   1   7       47.01       50.90      3.46 o 
  -3   1   7      401.60      401.18     13.35 o 
  -2   1   7      422.95      420.79     13.34 o 
  -1   1   7      266.94      279.33      8.33 o 
   0   1   7      325.12      333.63      9.33 o 
   1   1   7       52.02       49.32      1.99 o 
   2   1   7       54.73       55.88      2.56 o 
   3   1   7       20.96       21.00      1.89 o 
   4   1   7       67.13       64.90      3.59 o 
   5   1   7        1.69       -2.20      2.20 o 
   6   1   7        0.00        1.95      2.32 o 
   7   1   7       12.72       13.85      5.75 o 
  -7   2   7        0.18        1.12      2.54 o 
  -6   2   7       12.93        9.12      2.48 o 
  -5   2   7       20.13       21.04      3.98 o 
  -4   2   7        0.31        1.26      4.07 o 
  -3   2   7       58.40       64.51      8.96 o 
  -2   2   7        3.28        3.83      1.92 o 
  -1   2   7      537.49      554.60     13.91 o 
   0   2   7       32.69       37.37      4.84 o 
   1   2   7      386.53      376.04      6.91 o 
   2   2   7      193.11      184.12      4.41 o 
   3   2   7       13.16       12.34      2.12 o 
   4   2   7      141.25      135.00      5.37 o 
   5   2   7        5.20        7.59      2.41 o 
   6   2   7       15.45       17.54      3.07 o 
  -7   3   7        0.01        0.11      2.13 o 
  -6   3   7        0.68       -2.92      3.92 o 
  -5   3   7       92.96       86.69      4.78 o 
  -4   3   7        2.75        3.23      2.31 o 
  -3   3   7       15.91       18.39      2.56 o 
  -2   3   7      402.52      396.27     12.96 o 
  -1   3   7      221.72      236.91      7.71 o 
   0   3   7       30.47       38.73      3.36 o 
   1   3   7      121.50      111.76      4.63 o 
   2   3   7       18.47       18.21      1.76 o 
   3   3   7        2.68        3.97      1.36 o 
   4   3   7        3.65        4.49      2.98 o 
   5   3   7        0.23        0.62      2.12 o 
   6   3   7        6.66        7.17      3.59 o 
  -7   4   7        1.92        6.04      4.87 o 
  -6   4   7        1.63        4.82      2.59 o 
  -5   4   7        5.41        1.09      2.28 o 
  -4   4   7        0.02        1.25      4.73 o 
  -3   4   7       49.31       46.65      3.60 o 
  -2   4   7        7.68       11.24      2.27 o 
  -1   4   7        7.64       11.43      4.44 o 
   0   4   7        2.45        1.13      3.50 o 
   1   4   7        1.11        1.55      1.65 o 
   2   4   7       20.34       17.29      2.06 o 
   3   4   7       24.33       19.51      1.85 o 
   4   4   7        8.87       15.90      3.06 o 
   5   4   7        0.01       -1.09      2.15 o 
  -6   5   7        1.66        1.11      2.87 o 
  -5   5   7        1.33        1.76      2.40 o 
  -4   5   7       40.42       37.91      3.62 o 
  -3   5   7       26.35       25.08      3.85 o 
  -2   5   7        0.67        1.63      2.62 o 
  -1   5   7        0.98        2.75      1.98 o 
   0   5   7       18.06       17.93      2.83 o 
   1   5   7       66.37       65.03      3.92 o 
   2   5   7        1.99        0.54      1.83 o 
   3   5   7        2.48        1.82      3.20 o 
   4   5   7       28.84       31.75      5.64 o 
  -5   6   7        8.18       16.28      5.45 o 
  -4   6   7      106.93      131.11      6.68 o 
  -3   6   7        1.29       -0.67      2.06 o 
  -2   6   7        4.70        5.23      2.34 o 
  -1   6   7        4.74        2.96      2.45 o 
   0   6   7        0.44       -1.59      2.29 o 
   1   6   7       46.21       48.44      3.68 o 
   2   6   7       26.23       21.88      5.42 o 
   3   6   7       21.74       29.09      6.74 o 
  -2   7   7        0.29        0.68      2.15 o 
  -1   7   7       38.76       42.34      5.58 o 
   0   7   7        0.41        1.79      2.23 o 
  -2  -9   8       19.38       21.08      3.84 o 
  -1  -9   8       14.31       14.67      5.47 o 
   0  -9   8        5.99       10.63      3.40 o 
   1  -9   8       57.26       64.60      6.28 o 
   2  -9   8        3.57        8.07      2.83 o 
   3  -9   8        5.84       15.80      3.49 o 
  -4  -8   8        6.01        5.37      3.01 o 
  -3  -8   8       26.45       26.04      5.00 o 
  -2  -8   8        0.01        4.99      2.80 o 
  -1  -8   8        1.99        0.32      2.38 o 
   0  -8   8       46.58       36.25      4.74 o 
   1  -8   8       15.83       15.76      3.29 o 
   2  -8   8        3.48        4.77      3.73 o 
   3  -8   8        0.87        1.17      3.06 o 
   4  -8   8        0.91        4.30      2.74 o 
  -5  -7   8        0.27       -0.74      2.76 o 
  -4  -7   8       10.21        8.36      2.47 o 
  -3  -7   8        7.71        3.75      2.15 o 
  -2  -7   8        3.16        0.84      3.11 o 
  -1  -7   8      154.28      154.27      6.86 o 
   0  -7   8       81.70       80.81      5.03 o 
   1  -7   8       30.64       31.24      4.99 o 
   2  -7   8       24.62       23.60      3.04 o 
   3  -7   8       32.12       38.30      3.58 o 
   4  -7   8        0.14       -2.53      2.53 o 
   5  -7   8        2.22        1.46      2.25 o 
  -6  -6   8        8.23        8.07      2.15 o 
  -5  -6   8        3.09        1.00      1.84 o 
  -4  -6   8        6.32        4.15      2.32 o 
  -3  -6   8       18.53       21.69      3.08 o 
  -2  -6   8        5.02        3.26      3.52 o 
  -1  -6   8        3.47        3.92      1.83 o 
   0  -6   8        3.37        5.76      1.92 o 
   1  -6   8      153.14      153.76      5.93 o 
   2  -6   8       47.44       52.12      3.63 o 
   3  -6   8        2.98        1.82      6.27 o 
   4  -6   8       48.54       50.63      5.40 o 
   5  -6   8       48.44       52.46      4.41 o 
   6  -6   8       18.39       12.33      5.72 o 
  -6  -5   8       14.25        8.17      2.19 o 
  -5  -5   8        0.73        2.56      1.70 o 
  -4  -5   8       12.15       13.40      1.77 o 
  -3  -5   8        0.00        2.94      2.03 o 
  -2  -5   8        7.46        5.59      1.56 o 
  -1  -5   8       12.76       15.68      3.19 o 
   0  -5   8        0.66       -1.39      2.29 o 
   1  -5   8      233.23      225.86      7.20 o 
   2  -5   8       23.35       24.33      2.58 o 
   3  -5   8      116.92      116.60      5.91 o 
   4  -5   8        2.08        2.67      1.99 o 
   5  -5   8      108.98      106.94      5.45 o 
   6  -5   8        0.02        3.44      2.19 o 
  -7  -4   8       33.85       37.14      6.80 o 
  -6  -4   8      163.79      165.87      8.18 o 
  -5  -4   8       10.99       13.04      1.92 o 
  -4  -4   8        0.96        0.70      1.61 o 
  -3  -4   8      137.40      127.71      5.01 o 
  -2  -4   8        5.18        5.70      1.36 o 
  -1  -4   8       18.66       16.90      1.48 o 
   0  -4   8       60.83       58.48      5.67 o 
   1  -4   8        1.05        1.11      1.05 o 
   2  -4   8        0.07        1.29      1.23 o 
   3  -4   8        0.16        0.94      2.04 o 
   4  -4   8        7.26        5.58      2.75 o 
   5  -4   8      114.87      105.56      4.22 o 
   6  -4   8       21.03       31.16      5.43 o 
   7  -4   8       43.58       42.30      7.95 o 
  -7  -3   8        3.07        3.26      3.35 o 
  -6  -3   8        9.46       10.25      2.54 o 
  -5  -3   8        4.36        4.14      1.56 o 
  -4  -3   8       27.16       26.42      4.25 o 
  -3  -3   8       99.30       82.55      6.92 o 
  -2  -3   8       21.51       22.42      2.92 o 
  -1  -3   8        0.06        0.05      1.35 o 
   0  -3   8       22.32       20.01      1.50 o 
   1  -3   8      157.81      155.09      6.32 o 
   2  -3   8       65.50       61.82      2.54 o 
   3  -3   8       17.48       13.81      1.74 o 
   4  -3   8       45.55       44.92      2.42 o 
   5  -3   8       62.36       59.76      3.00 o 
   6  -3   8        3.17        1.27      5.38 o 
   7  -3   8        0.02        1.20      4.59 o 
  -7  -2   8        3.37        4.87      2.82 o 
  -6  -2   8        9.41       11.53      5.99 o 
  -5  -2   8       16.78       16.55      2.71 o 
  -4  -2   8        1.84        1.20      2.28 o 
  -3  -2   8        2.94        7.07      2.31 o 
  -2  -2   8        6.25        7.34      1.24 o 
  -1  -2   8       36.15       27.96      1.59 o 
   0  -2   8       15.13       18.07      2.45 o 
   1  -2   8      125.57      118.55      5.17 o 
   2  -2   8        4.33        4.93      1.43 o 
   3  -2   8       10.23       10.25      1.89 o 
   4  -2   8      106.96      114.73      3.90 o 
   5  -2   8       11.39       13.31      2.07 o 
   6  -2   8        3.71        5.97      2.47 o 
   7  -2   8       25.56       29.89      3.97 o 
  -7  -1   8        2.85        5.10      4.22 o 
  -6  -1   8       15.30       19.18      3.00 o 
  -5  -1   8        5.80       13.54      4.03 o 
  -4  -1   8        0.54        2.87      2.13 o 
  -3  -1   8       37.35       41.50      3.85 o 
  -2  -1   8        0.12        1.10      2.78 o 
  -1  -1   8        1.22        2.69      4.79 o 
   0  -1   8        0.99        0.90      1.56 o 
   1  -1   8       98.38       83.80      4.74 o 
   2  -1   8        7.15        8.85      1.52 o 
   3  -1   8        5.12        8.21      1.72 o 
   4  -1   8       14.58       16.56      2.10 o 
   5  -1   8       83.94       85.19      4.96 o 
   6  -1   8       36.55       35.36      4.50 o 
   7  -1   8        1.09        2.42      2.61 o 
  -7   0   8        0.58       -0.73      6.30 o 
  -6   0   8        0.89        0.93      2.09 o 
  -5   0   8        3.03        1.77      2.79 o 
  -4   0   8       48.93       44.58      3.58 o 
  -3   0   8       14.41       18.37      3.38 o 
  -2   0   8        7.54       12.39      2.92 o 
  -1   0   8      204.75      218.16      7.19 o 
   0   0   8       83.70       86.29      4.54 o 
   1   0   8       31.45       30.05      3.69 o 
   2   0   8      123.62      123.03      3.65 o 
   3   0   8        2.76        2.08      1.59 o 
   4   0   8       33.78       33.97      2.28 o 
   5   0   8        1.18        1.31      4.03 o 
   6   0   8        0.00        1.49      2.15 o 
  -7   1   8        3.58        5.77      2.73 o 
  -6   1   8        2.46        2.92      4.60 o 
  -5   1   8        1.30        1.78      2.14 o 
  -4   1   8        1.74        1.39      1.94 o 
  -3   1   8      187.57      168.38      6.62 o 
  -2   1   8      125.32      123.46      5.58 o 
  -1   1   8        1.46        5.51      2.15 o 
   0   1   8       25.04       22.10      3.48 o 
   1   1   8      171.03      173.93      6.16 o 
   2   1   8       31.85       30.68      2.26 o 
   3   1   8       51.62       51.47      2.57 o 
   4   1   8      119.58      118.36      6.00 o 
   5   1   8        0.26        2.44      2.61 o 
   6   1   8       44.55       41.73      4.43 o 
  -7   2   8        6.87       10.76      4.88 o 
  -6   2   8        4.68       -1.13      2.39 o 
  -5   2   8       21.91       22.36      5.16 o 
  -4   2   8       26.59       31.52      5.60 o 
  -3   2   8        1.68        0.26      2.02 o 
  -2   2   8       38.04       40.20      3.62 o 
  -1   2   8        3.95        8.13      2.58 o 
   0   2   8        1.05        2.32      2.12 o 
   1   2   8       90.16       83.37      6.98 o 
   2   2   8        3.66        0.60      2.89 o 
   3   2   8       44.48       44.79      2.45 o 
   4   2   8       62.53       60.64      4.22 o 
   5   2   8        0.22       -1.39      3.51 o 
   6   2   8      141.36      135.76     13.90 o 
  -6   3   8       11.51       17.45      6.49 o 
  -5   3   8        0.09        1.31      2.26 o 
  -4   3   8        2.35        1.59      2.39 o 
  -3   3   8       15.26       16.51      3.89 o 
  -2   3   8        0.42       -3.14      3.14 o 
  -1   3   8        8.05       12.14      3.26 o 
   0   3   8       41.34       34.98      3.57 o 
   1   3   8        3.76        6.37      2.19 o 
   2   3   8       11.04        8.23      2.43 o 
   3   3   8       41.47       38.23      3.34 o 
   4   3   8        0.72       -1.54      3.48 o 
   5   3   8       13.78       19.10      5.12 o 
  -6   4   8        3.63        5.67      3.03 o 
  -5   4   8       10.65       11.36      2.97 o 
  -4   4   8       10.78       23.59      3.67 o 
  -3   4   8        2.91        3.98      2.47 o 
  -2   4   8       11.65       17.24      2.77 o 
  -1   4   8       10.82       13.39      4.01 o 
   0   4   8        0.66        1.81      7.00 o 
   1   4   8        0.67       -2.86      3.36 o 
   2   4   8        0.52        2.05      3.42 o 
   3   4   8        0.30       -3.61      3.61 o 
   4   4   8        1.47        2.30      3.69 o 
  -5   5   8       23.09       29.43      5.69 o 
  -4   5   8        5.26        9.03      2.73 o 
  -3   5   8       28.28       32.47      3.70 o 
  -2   5   8       15.92       22.36      3.21 o 
  -1   5   8       28.46       26.21      3.18 o 
   0   5   8        3.98        1.19      2.12 o 
   1   5   8        1.32        0.93      1.97 o 
   2   5   8        0.94        0.38      2.40 o 
   3   5   8       53.24       59.37      6.93 o 
  -3   6   8       29.28       41.29      6.67 o 
  -2   6   8       31.26       31.85      4.05 o 
  -1   6   8       11.37       15.61      3.52 o 
   0   6   8       24.71       27.64      3.44 o 
   1   6   8        0.01        1.62      3.84 o 
  -3  -8   9        0.01        0.53      2.12 o 
  -2  -8   9        0.68        1.74      2.20 o 
  -1  -8   9        1.17        5.45      2.84 o 
   0  -8   9       47.46       31.10      4.02 o 
   1  -8   9       30.07       29.28      3.75 o 
   2  -8   9        0.00       -2.46      2.46 o 
   3  -8   9        9.56        7.86      3.08 o 
  -4  -7   9        0.49        2.03      2.15 o 
  -3  -7   9       15.83       15.11      2.96 o 
  -2  -7   9        3.44        5.84      3.80 o 
  -1  -7   9        8.83        7.91      2.42 o 
   0  -7   9        1.66        2.80      2.16 o 
   1  -7   9       18.25       16.09      2.71 o 
   2  -7   9       37.46       34.62      3.70 o 
   3  -7   9        3.37        4.15      2.24 o 
   4  -7   9        3.85        4.13      3.15 o 
  -5  -6   9        0.49        1.78      2.33 o 
  -4  -6   9        5.68        5.01      2.15 o 
  -3  -6   9        0.49        1.34      1.85 o 
  -2  -6   9       17.08       17.82      4.16 o 
  -1  -6   9        3.73        4.09      3.72 o 
   0  -6   9       12.93       13.57      2.28 o 
   1  -6   9       31.02       38.82      4.15 o 
   2  -6   9        0.16        8.44      2.85 o 
   3  -6   9       17.82       15.07      3.36 o 
   4  -6   9        7.04       10.03      3.79 o 
   5  -6   9        3.41        1.84      4.82 o 
  -5  -5   9        4.27        5.57      2.53 o 
  -4  -5   9        0.63        1.19      1.57 o 
  -3  -5   9        7.52        9.17      3.09 o 
  -2  -5   9        0.68       -1.31      1.31 o 
  -1  -5   9        3.35        4.96      2.76 o 
   0  -5   9       80.65       74.98      3.57 o 
   1  -5   9       14.78       13.02      3.25 o 
   2  -5   9        3.47        5.21      2.14 o 
   3  -5   9       45.30       43.03      4.14 o 
   4  -5   9       40.12       43.46      3.90 o 
   5  -5   9        1.05        2.14      1.93 o 
  -6  -4   9       71.22       62.58      5.56 o 
  -5  -4   9       58.52       61.77      4.71 o 
  -4  -4   9       22.55       23.52      3.37 o 
  -3  -4   9       43.97       40.07      4.34 o 
  -2  -4   9       18.89       16.84      1.83 o 
  -1  -4   9       78.25       70.82      3.98 o 
   0  -4   9        3.58        2.30      1.27 o 
   1  -4   9       53.21       48.82      5.03 o 
   2  -4   9       64.95       59.53      2.89 o 
   3  -4   9        0.67        2.81      1.70 o 
   4  -4   9        6.46        2.83      1.99 o 
   5  -4   9       26.02       18.62      5.39 o 
   6  -4   9        0.25       -0.90      1.98 o 
  -6  -3   9        0.93       -1.62      6.27 o 
  -5  -3   9       51.23       47.21      4.29 o 
  -4  -3   9       15.17       13.30      3.19 o 
  -3  -3   9       64.44       61.50      4.49 o 
  -2  -3   9        4.44        5.33      1.31 o 
  -1  -3   9      160.94      136.33      8.75 o 
   0  -3   9        0.41        1.85      1.19 o 
   1  -3   9       57.52       51.52      2.42 o 
   2  -3   9        2.63        5.74      2.08 o 
   3  -3   9       10.37       11.65      1.65 o 
   4  -3   9       85.46       81.77      3.37 o 
   5  -3   9       61.32       59.70      3.56 o 
   6  -3   9        1.92        8.03      5.11 o 
  -6  -2   9        0.11        4.25      2.62 o 
  -5  -2   9        7.87        7.81      2.70 o 
  -4  -2   9        5.54       10.10      3.10 o 
  -3  -2   9        2.38       -0.97      2.09 o 
  -2  -2   9       20.87       24.18      3.24 o 
  -1  -2   9       14.42       12.92      2.33 o 
   0  -2   9        8.60        3.98      2.65 o 
   1  -2   9        2.33        2.46      1.27 o 
   2  -2   9        0.55       -1.40      1.40 o 
   3  -2   9       69.91       67.16      3.93 o 
   4  -2   9       31.15       31.00      2.72 o 
   5  -2   9        0.04       -0.53      2.30 o 
   6  -2   9       17.63       19.24      2.97 o 
  -7  -1   9       11.87       12.04      3.47 o 
  -6  -1   9        8.95       16.15      3.52 o 
  -5  -1   9       39.25       44.74      4.61 o 
  -4  -1   9        5.20        7.31      2.54 o 
  -3  -1   9       50.04       41.39      4.37 o 
  -2  -1   9       23.92       29.23      3.08 o 
  -1  -1   9       53.38       58.05      4.17 o 
   0  -1   9       60.52       58.53      5.04 o 
   1  -1   9        0.79       -1.09      1.09 o 
   2  -1   9        0.02        0.00      1.49 o 
   3  -1   9       47.55       48.82      2.98 o 
   4  -1   9        3.29        3.88      1.54 o 
   5  -1   9        3.24        7.26      2.62 o 
   6  -1   9        6.41        4.18      2.73 o 
  -6   0   9        3.05        5.29      2.95 o 
  -5   0   9        1.65        1.99      5.00 o 
  -4   0   9        3.47        1.37      2.13 o 
  -3   0   9       32.93       32.06      3.43 o 
  -2   0   9        1.94        3.58      2.49 o 
  -1   0   9       54.99       58.42      4.61 o 
   0   0   9        0.80       -2.33      2.33 o 
   1   0   9        9.40        9.96      2.67 o 
   2   0   9        8.25        8.68      1.91 o 
   3   0   9        1.91        2.13      2.26 o 
   4   0   9        0.06       -0.12      1.64 o 
   5   0   9       17.12       21.11      5.20 o 
  -6   1   9        0.01        0.06      2.37 o 
  -5   1   9       32.03       35.23      4.00 o 
  -4   1   9       33.35       37.13      4.29 o 
  -3   1   9       55.24       58.85      4.94 o 
  -2   1   9       85.64       99.88      6.01 o 
  -1   1   9      546.48      599.81     18.36 o 
   0   1   9        8.96        8.57      2.51 o 
   1   1   9        0.49        0.85      1.86 o 
   2   1   9      101.35       94.29      4.59 o 
   3   1   9       53.03       57.20      3.60 o 
   4   1   9       19.46       16.47      2.82 o 
   5   1   9       20.61       22.93      3.44 o 
  -6   2   9        6.99        6.08      3.25 o 
  -5   2   9        2.32        4.83      2.95 o 
  -4   2   9        9.43       13.12      2.95 o 
  -3   2   9        4.10        4.16      2.44 o 
  -2   2   9       24.64       30.11      7.51 o 
  -1   2   9       38.90       44.89      3.76 o 
   0   2   9        0.92        1.16      2.31 o 
   1   2   9       22.39       24.67      3.10 o 
   2   2   9        0.54        3.10      1.96 o 
   3   2   9      131.89      111.30     13.33 o 
   4   2   9        1.38        3.80      4.55 o 
  -5   3   9       29.66       34.82      7.42 o 
  -4   3   9        5.37        9.93      2.76 o 
  -3   3   9        3.08        6.04      2.36 o 
  -2   3   9       66.67       75.37      4.65 o 
  -1   3   9        2.41       -0.72      2.36 o 
   0   3   9        0.61       10.35      4.33 o 
   1   3   9        9.70       13.87      2.58 o 
   2   3   9        0.11        0.07      3.50 o 
   3   3   9        3.52        3.63      4.64 o 
   4   3   9        1.66        1.12      3.42 o 
  -4   4   9       44.47       49.17      4.68 o 
  -3   4   9        1.19        0.16      2.30 o 
  -2   4   9        6.86        9.15      4.26 o 
  -1   4   9        0.73       -1.16      2.26 o 
   0   4   9       13.64       20.77      3.42 o 
   1   4   9        4.30        5.19      2.90 o 
   2   4   9        3.60        2.12      1.90 o 
   3   4   9       19.32       30.71      5.65 o 
  -2   5   9        0.08       -0.76      2.37 o 
  -1   5   9       44.42       43.93      4.49 o 
   0   5   9        3.72        4.73      2.51 o 
   0  -8  10       38.46       36.84      8.89 o 
   1  -8  10        7.98        5.59      2.87 o 
  -3  -7  10        7.77        1.98      3.27 o 
  -2  -7  10        1.31       -1.76      3.00 o 
  -1  -7  10       13.23       19.25      6.94 o 
   0  -7  10        6.65        6.04      2.94 o 
   1  -7  10       19.00       19.57      2.72 o 
   2  -7  10        4.35        5.20      2.53 o 
   3  -7  10       23.44       21.68      3.93 o 
  -4  -6  10        1.51        2.35      3.95 o 
  -3  -6  10        3.34        1.41      1.80 o 
  -2  -6  10       22.31       21.33      2.73 o 
  -1  -6  10        8.73       11.25      2.34 o 
   0  -6  10       25.57       27.50      8.66 o 
   1  -6  10       13.96       13.37      2.67 o 
   2  -6  10        0.32       -2.11      2.11 o 
   3  -6  10       19.72       25.97      6.16 o 
   4  -6  10        0.05        2.09      2.41 o 
  -5  -5  10        9.59       10.85      4.11 o 
  -4  -5  10       19.71       15.57      5.39 o 
  -3  -5  10       12.00       17.45      4.29 o 
  -2  -5  10       46.00       49.96     17.61 o 
  -1  -5  10        0.18       -0.43      1.82 o 
   0  -5  10        8.37       12.66      2.43 o 
   1  -5  10       40.06       32.21      4.24 o 
   2  -5  10       49.73       49.36      5.79 o 
   3  -5  10        0.08       -1.95      2.18 o 
   4  -5  10       23.75       25.80      5.58 o 
  -5  -4  10       10.93       19.15      3.41 o 
  -4  -4  10        2.21        0.13      2.02 o 
  -3  -4  10       14.81       19.04      3.84 o 
  -2  -4  10       19.18       15.70      2.43 o 
  -1  -4  10        2.01        3.17      1.42 o 
   0  -4  10        0.03        2.15      2.22 o 
   1  -4  10        8.95        9.80      2.18 o 
   2  -4  10        1.11        4.06      3.57 o 
   3  -4  10       58.85       57.55      3.73 o 
   4  -4  10        6.48        0.15      1.91 o 
   5  -4  10       14.01       16.61      4.46 o 
  -5  -3  10        8.37        9.39      2.96 o 
  -4  -3  10        7.26        9.49      5.87 o 
  -3  -3  10        9.43       12.23      4.10 o 
  -2  -3  10       59.83       47.28      3.91 o 
  -1  -3  10       15.35       17.28      5.68 o 
   0  -3  10        2.41        2.50      1.24 o 
   1  -3  10       20.50       18.09      2.58 o 
   2  -3  10       30.71       33.21      2.55 o 
   3  -3  10        6.44        4.80      1.58 o 
   4  -3  10        1.33        5.97      2.41 o 
   5  -3  10        7.81        7.12      3.09 o 
  -6  -2  10        0.82        1.85      2.50 o 
  -5  -2  10        4.11        4.04      2.61 o 
  -4  -2  10        0.70        0.06      3.25 o 
  -3  -2  10       23.30       21.50      3.16 o 
  -2  -2  10       19.79       22.59      3.37 o 
  -1  -2  10        9.76       12.54      2.63 o 
   0  -2  10        0.77        0.85      1.93 o 
   1  -2  10        0.01       -1.33      1.33 o 
   2  -2  10       22.11       20.28      2.05 o 
   3  -2  10        0.00       -1.36      1.39 o 
   4  -2  10        0.16       -1.59      2.19 o 
   5  -2  10       14.03       10.36      2.75 o 
  -6  -1  10        0.99       -0.11      2.28 o 
  -5  -1  10        0.06       -0.86      5.35 o 
  -4  -1  10        0.67        3.70      2.86 o 
  -3  -1  10        5.38        8.16      5.23 o 
  -2  -1  10      121.95      112.34      5.67 o 
  -1  -1  10        9.69       12.07      3.41 o 
   0  -1  10        2.38        4.86      6.64 o 
   1  -1  10       16.49       23.71      9.53 o 
   2  -1  10        7.78        6.39      2.23 o 
   3  -1  10        8.38       15.45      5.95 o 
   4  -1  10        1.62        2.07      1.77 o 
   5  -1  10        5.14        8.28      3.50 o 
  -5   0  10       45.42       51.76      5.39 o 
  -4   0  10        0.05        2.30      2.63 o 
  -3   0  10        3.77        7.97      3.55 o 
  -2   0  10       69.44       79.67      5.22 o 
  -1   0  10        0.10       -0.52      3.05 o 
   0   0  10       11.72       16.38      3.23 o 
   1   0  10       18.59       21.91      3.30 o 
   2   0  10        4.70        1.76      2.45 o 
   3   0  10        7.37        9.88      2.56 o 
   4   0  10        8.85        8.92      4.81 o 
  -5   1  10       10.28       18.18      3.46 o 
  -4   1  10        6.21        8.10      5.33 o 
  -3   1  10        0.69        0.35      2.28 o 
  -2   1  10       48.20       52.01      4.35 o 
  -1   1  10       19.88       23.46      3.37 o 
   0   1  10        8.15       13.93      5.49 o 
   1   1  10       84.25       86.08      5.19 o 
   2   1  10       16.16       13.98      3.34 o 
   3   1  10        0.09        1.09      2.18 o 
   4   1  10       14.04       12.36      5.40 o 
  -4   2  10        0.32        5.84      5.47 o 
  -3   2  10       20.92       18.55      3.46 o 
  -2   2  10        0.04       -1.26      2.48 o 
  -1   2  10        0.00        3.84      4.03 o 
   0   2  10       35.91       37.68      4.17 o 
   1   2  10        3.11        5.29      2.82 o 
   2   2  10        0.02       -1.03      4.18 o 
   3   2  10        0.00       -1.24      3.23 o 
  -4   3  10       25.07       33.88      6.38 o 
  -3   3  10        3.39        4.16      3.07 o 
  -2   3  10        9.47       13.48      3.42 o 
  -1   3  10        7.52       17.75      3.35 o 
   0   3  10       75.50       91.54     12.64 o 
   1   3  10        8.06       15.06      3.07 o 
   2   3  10        1.78       -1.03      2.38 o 
  -1   4  10        5.71       10.20      4.88 o 
  -2  -6  11        6.13        7.02      5.19 o 
  -1  -6  11        0.28       -4.09      4.09 o 
   0  -6  11       11.39       17.20      3.23 o 
   1  -6  11       10.41       11.01      2.77 o 
   2  -6  11        9.00       12.17      9.04 o 
  -3  -5  11        3.74        9.12      5.51 o 
  -2  -5  11        0.26       -0.81      4.35 o 
  -1  -5  11        2.94        6.67      4.26 o 
   0  -5  11       15.09       22.53      4.76 o 
   1  -5  11       18.68       14.42      5.76 o 
   2  -5  11       13.90       15.68      2.78 o 
   3  -5  11        3.66        5.47      2.82 o 
  -4  -4  11        4.68        3.43      3.90 o 
  -3  -4  11       13.93       11.47      5.83 o 
  -2  -4  11        0.06        5.68      5.00 o 
  -1  -4  11        6.44        6.84      4.14 o 
   0  -4  11        0.93        8.50      4.24 o 
   1  -4  11       12.17        8.63      3.99 o 
   2  -4  11        1.95        0.65      1.95 o 
   3  -4  11        0.80        1.78      4.22 o 
  -4  -3  11        0.33       -0.14      2.99 o 
  -3  -3  11        4.94        3.58      2.90 o 
  -2  -3  11        3.05        0.29      2.16 o 
  -1  -3  11        8.01        7.82      2.33 o 
   0  -3  11        2.23        1.28      2.55 o 
   1  -3  11       20.37       14.81      2.56 o 
   2  -3  11        0.65        9.35      4.50 o 
   3  -3  11        5.44        3.87      3.85 o 
  -4  -2  11        1.79        5.53      3.87 o 
  -3  -2  11        7.27       15.82     10.83 o 
  -2  -2  11       11.34        9.20      2.61 o 
  -1  -2  11       98.68       92.60     14.81 o 
   0  -2  11        8.41       15.90      3.46 o 
   1  -2  11       27.31       27.93      4.20 o 
   2  -2  11        2.04       -0.67      3.82 o 
   3  -2  11        1.60       -2.23      3.53 o 
  -4  -1  11       11.31       17.91      3.87 o 
  -3  -1  11       15.56       23.36      3.67 o 
  -2  -1  11       29.61       31.20      4.51 o 
  -1  -1  11      146.88      163.69      8.34 o 
   0  -1  11        7.98       10.64      2.85 o 
   1  -1  11        3.38       11.14      3.09 o 
   2  -1  11       39.26       40.29      4.32 o 
   3  -1  11        1.66        2.16      3.75 o 
  -4   0  11        6.43        5.29      3.07 o 
  -3   0  11       39.10       46.51      7.87 o 
  -2   0  11       20.11       16.66      6.48 o 
  -1   0  11       82.81       97.95     13.72 o 
   0   0  11        0.25       -2.20      4.13 o 
   1   0  11       36.60       38.92      4.62 o 
   2   0  11        7.27       10.27      4.45 o 
   3   0  11        4.89        4.71      2.50 o 
  -3   1  11        6.96       12.31      5.48 o 
  -2   1  11        1.11        6.47      4.08 o 
  -1   1  11        5.18        9.24      3.91 o 
   0   1  11        5.47        6.31      3.21 o 
   1   1  11        1.24        2.84      2.59 o 
   2   1  11        0.44        5.38      3.35 o 
  -2   2  11       17.84       19.28      4.10 o 
  -1   2  11       43.76       42.60      6.75 o 
   0   2  11        0.44       -0.23      5.43 o 
   1   2  11        2.17       -1.93      4.01 o 
  -1  -4  12        0.48       -2.53      3.75 o 
   0  -4  12        0.16        2.50      3.71 o 
   1  -4  12       13.51       17.30      4.94 o 
  -2  -3  12       10.37        7.98      4.56 o 
  -1  -3  12       57.24       69.42      9.73 o 
   0  -3  12        3.34       -0.74      3.55 o 
   1  -3  12        0.01       -1.81      4.27 o 
  -2  -2  12       21.87       26.14      4.04 o 
  -1  -2  12        3.02       -1.58      2.75 o 
   0  -2  12        0.01        3.95      2.92 o 
   1  -2  12        3.32        4.45      2.82 o 
  -2  -1  12       26.26       21.10      6.21 o 
  -1  -1  12       28.86       24.45      4.61 o 
   0  -1  12        1.56        5.08      3.06 o 
                                                 
